# Supplementary material for: Changes in the Human Gut Microbiota Associated With Colonization by Blastocystis sp. and Entamoeba spp. in Non-Industrialized Populations
Source: Front Cell Infect Microbiol. 2021 Mar 18;11:533528. doi: 10.3389/fcimb.2021.533528 (PMC8013780; doi:10.3389/fcimb.2021.533528)
Supplement: Supplementary file 2 [file Table_1.xlsx]

## Sheet: Suppl_Table_1_final
SAMPLES									16S	ALPHA_DIVERSITY_16S				MG	BLASTOCYSTIS							ENTAMOEBA
Subject	Sampling Year	Country	Localisation	Lifestyle	Age	Sex	BMI	BMI_group	N_filtered_reads_16S	observed_otus	faith_pd	shannon	pielou_eveness	N_filtered_reads_MG	ST1	ST2	ST3	ST4	Blastocystis_ST	Blastocystis_colonization	ST_binary	E.dispar	E.coli	E.hartmanni	E.undetermined	Entamoeba_sp	Entamoeba_colonization	N_species
F_Beb01	2017	Cameroon	Mbalmayo	Semi-rural	41	M	32.3	obese	7974	NA	NA	NA	NA	41675120	0	0	1	0	ST3	positive	single subtype	0	0	1	0	Ehartmanni	positive	1
F_Beb02	2025	Cameroon	Mbalmayo	Semi-rural	47	F	20.9	healthy_weight	6590	NA	NA	NA	NA	42353684	0	0	0	0	negative	negative	negative	0	0	0	0	negative	negative	0
F_Beb03	2034	Cameroon	Mbalmayo	Semi-rural	46	F	20.4	healthy_weight	6774	NA	NA	NA	NA	50074062	0	0	1	0	ST3	positive	single subtype	0	0	0	0	negative	negative	0
F_Beb04	2040	Cameroon	Mbalmayo	Semi-rural	32	M	20.2	healthy_weight	4261	NA	NA	NA	NA	43101632	0	0	0	0	negative	negative	negative	0	0	0	0	negative	negative	0
F_Beb05	2041	Cameroon	Mbalmayo	Semi-rural	44	F	26.3	overweight	5940	NA	NA	NA	NA	50983706	0	0	0	0	negative	negative	negative	1	0	0	0	Edispar	positive	1
F_Beb09	2042	Cameroon	Mbalmayo	Semi-rural	42	M	27.3	overweight	15330	60	5.1469233275	4.1554024590671	0.700914491115529	43830396	0	0	1	0	ST3	positive	single subtype	0	0	0	0	negative	negative	0
F_Beb10	2018	Cameroon	Mbalmayo	Semi-rural	47	F	21.1	healthy_weight	3649	NA	NA	NA	NA	40672080	0	0	1	0	ST3	positive	single subtype	1	0	0	0	Edispar	positive	1
F_Beb11	2019	Cameroon	Mbalmayo	Semi-rural	55	F	26	overweight	17918	221	16.6883587405	6.43807084331099	0.827746283391105	42782034	1	0	1	0	ST1_ST3	positive	multiple subtype	0	1	1	0	Ecoli_Ehartmanni	positive	2
F_Beb13	2020	Cameroon	Mbalmayo	Semi-rural	22	F	19.3	healthy_weight	9244	NA	NA	NA	NA	36814332	1	0	0	0	ST1	positive	single subtype	1	0	1	0	Edispar_Ehartmanni	positive	2
F_Beb15	2021	Cameroon	Mbalmayo	Semi-rural	42	F	27.9	overweight	9361	NA	NA	NA	NA	39814340	1	0	0	0	ST1	positive	single subtype	0	0	1	0	Ehartmanni	positive	1
F_Beb16	2022	Cameroon	Mbalmayo	Semi-rural	20	F	20.2	healthy_weight	8965	NA	NA	NA	NA	40508860	0	0	0	0	negative	negative	negative	0	0	0	0	negative	negative	0
F_Beb18	2023	Cameroon	Mbalmayo	Semi-rural	50	F	26.4	overweight	13015	159	13.2308086565	6.21046971660516	0.846348414592727	31382840	0	0	1	0	ST3	positive	single subtype	0	0	1	0	Ehartmanni	positive	1
F_Beb19	2024	Cameroon	Mbalmayo	Semi-rural	30	F	24.8	healthy_weight	10194	156	12.6434012775	5.80264174086569	0.795190907485959	42369448	0	0	1	0	ST3	positive	single subtype	0	0	0	0	negative	negative	0
F_Beb21	2026	Cameroon	Mbalmayo	Semi-rural	24	M	22.8	healthy_weight	10032	163	14.2381116885	6.29141388541625	0.856160714276779	41073254	1	0	1	0	ST1_ST3	positive	multiple subtype	1	1	1	0	Edispar_Ecoli_Ehartmanni	positive	3
F_Beb22	2027	Cameroon	Mbalmayo	Semi-rural	27	M	22.5	healthy_weight	27260	203	14.7952225045	6.33820544339724	0.824295164679821	41347952	0	0	1	0	ST3	positive	single subtype	0	0	0	0	negative	negative	0
F_Beb23	2028	Cameroon	Mbalmayo	Semi-rural	53	M	21.6	healthy_weight	15907	108	10.5313012905	4.69824796103792	0.692909774908399	41229736	1	0	1	0	ST1_ST3	positive	multiple subtype	0	1	1	0	Ecoli_Ehartmanni	positive	2
F_Beb24	2029	Cameroon	Mbalmayo	Semi-rural	57	F	26.8	overweight	9794	NA	NA	NA	NA	40421304	0	0	1	0	ST3	positive	single subtype	0	0	0	0	negative	negative	0
F_Beb25	2030	Cameroon	Mbalmayo	Semi-rural	18	F	23	healthy_weight	19198	207	14.4097556695	6.821089211774	0.887689941755367	30058414	1	0	0	0	ST1	positive	single subtype	1	1	0	0	Edispar_Ecoli	positive	2
F_Beb27	2031	Cameroon	Mbalmayo	Semi-rural	21	F	24.7	healthy_weight	5073	NA	NA	NA	NA	36876948	0	1	0	0	ST2	positive	single subtype	0	0	0	0	negative	negative	0
F_Beb28	2032	Cameroon	Mbalmayo	Semi-rural	28	F	21	healthy_weight	7312	NA	NA	NA	NA	40615240	0	1	0	0	ST2	positive	single subtype	0	1	0	0	Ecoli	positive	1
F_Beb29	2033	Cameroon	Mbalmayo	Semi-rural	23	M	21	healthy_weight	10643	107	9.3937133045	5.45196651928838	0.809789739466415	38335232	0	0	1	0	ST3	positive	single subtype	0	0	0	0	negative	negative	0
F_Beb30	2035	Cameroon	Mbalmayo	Semi-rural	54	F	29.5	overweight	12187	114	10.6891215985	5.49204082764319	0.803518839946303	37248924	0	0	1	0	ST3	positive	single subtype	0	0	0	0	negative	negative	0
F_Beb31	2036	Cameroon	Mbalmayo	Semi-rural	50	F	27	overweight	12080	149	12.9224019675	6.2896927975798	0.868119086862688	41886634	1	0	1	0	ST1_ST3	positive	multiple subtype	1	1	0	0	Edispar_Ecoli	positive	2
F_Beb32	2037	Cameroon	Mbalmayo	Semi-rural	30	M	33.2	obese	538	NA	NA	NA	NA	41151404	1	0	1	0	ST1_ST3	positive	multiple subtype	0	0	0	0	negative	negative	0
F_Beb33	2038	Cameroon	Mbalmayo	Semi-rural	54	M	20.1	healthy_weight	9016	NA	NA	NA	NA	35598372	0	1	0	0	ST2	positive	single subtype	0	0	0	0	negative	negative	0
F_Beb34	2039	Cameroon	Mbalmayo	Semi-rural	55	M	34.1	obese	12115	150	12.6563277575	5.82592015030465	0.806109110344391	36425956	1	0	1	0	ST1_ST3	positive	multiple subtype	0	0	1	0	Ehartmanni	positive	1
F_Ben01	2043	Cameroon	Ngoantet	Rural	61	F	19.9	healthy_weight	24250	114	9.2781733975	4.16193499115354	0.613516227738182	50648404	0	0	0	0	negative	negative	negative	0	1	0	0	Ecoli	positive	1
F_Ben02	2053	Cameroon	Ngoantet	Rural	64	M	22.9	healthy_weight	57492	87	7.2569360475	4.34345738784749	0.674409008349175	52717172	0	0	0	0	negative	negative	negative	0	0	0	0	negative	negative	0
F_Ben04	2073	Cameroon	Ngoantet	Rural	57	M	19.2	healthy_weight	63092	207	11.9407633445	5.68168715461556	0.739979134068401	49487618	0	1	0	0	ST2	positive	single subtype	0	0	0	0	negative	negative	0
F_Ben05	2084	Cameroon	Ngoantet	Rural	23	M	26.3	overweight	43223	235	16.7284481065	5.52626558245967	0.70699343782953	49490848	1	0	1	0	ST1_ST3	positive	multiple subtype	1	1	0	0	Edispar_Ecoli	positive	2
F_Ben07	2103	Cameroon	Ngoantet	Rural	50	F	19.6	healthy_weight	34489	346	19.1102844455	7.32458765398112	0.869923248065874	42150868	0	0	1	0	ST3	positive	single subtype	1	1	1	0	Edispar_Ecoli_Ehartmanni	positive	3
F_Ben08	2114	Cameroon	Ngoantet	Rural	NA	F	18	underweight	43025	209	14.0573471325	5.77510901154163	0.747559165634319	51415542	0	1	0	0	ST2	positive	single subtype	0	1	0	0	Ecoli	positive	1
F_Ben09	2118	Cameroon	Ngoantet	Rural	34	F	19.1	healthy_weight	46815	209	14.0706152535	6.11528889514715	0.793688533797947	48388392	1	0	1	0	ST1_ST3	positive	multiple subtype	0	0	1	0	Ehartmanni	positive	1
F_Ben10	2044	Cameroon	Ngoantet	Rural	50	F	19.4	healthy_weight	48662	154	17.995896427	3.99962386387814	0.552212108549651	46693940	1	0	1	0	ST1_ST3	positive	multiple subtype	0	1	0	0	Ecoli	positive	1
F_Ben11	2045	Cameroon	Ngoantet	Rural	47	M	23.1	healthy_weight	49947	182	11.8222291245	5.72647871871629	0.75977650426475	47898050	0	0	0	0	negative	negative	negative	0	0	0	0	negative	negative	0
F_Ben12	2046	Cameroon	Ngoantet	Rural	41	F	22.9	healthy_weight	35770	201	13.3462406255	5.58704521173854	0.731138745291948	50686432	0	0	0	0	negative	negative	negative	0	0	0	0	negative	negative	0
F_Ben13	2047	Cameroon	Ngoantet	Rural	49	M	25.6	overweight	39614	141	9.1217414425	5.8359786377466	0.81804687144978	46810326	0	0	0	0	negative	negative	negative	0	0	0	0	negative	negative	0
F_Ben14	2048	Cameroon	Ngoantet	Rural	36	F	21.2	healthy_weight	56469	274	14.2095928295	6.4944562853149	0.807349253442573	48754728	1	0	0	0	ST1	positive	single subtype	0	0	0	0	negative	negative	0
F_Ben16	2049	Cameroon	Ngoantet	Rural	36	M	20.1	healthy_weight	53992	145	10.0894067125	4.94670114792036	0.68809436405021	48833894	1	0	0	0	ST1	positive	single subtype	0	1	0	0	Ecoli	positive	1
F_Ben17	2050	Cameroon	Ngoantet	Rural	25	F	23.5	healthy_weight	57679	264	14.7866538505	6.16913252274814	0.767735460807522	50282340	0	1	0	0	ST2	positive	single subtype	0	0	1	0	Ehartmanni	positive	1
F_Ben18	2051	Cameroon	Ngoantet	Rural	31	M	20.7	healthy_weight	57504	210	12.7705909875	5.70995444413575	0.741730578956952	50410930	0	0	0	0	negative	negative	negative	0	0	0	0	negative	negative	0
F_Ben19	2052	Cameroon	Ngoantet	Rural	42	M	22.1	healthy_weight	59182	264	16.6512053495	4.63692621446024	0.579881005086141	43586820	1	0	0	0	ST1	positive	single subtype	0	1	1	0	Ecoli_Ehartmanni	positive	2
F_Ben20	2054	Cameroon	Ngoantet	Rural	40	F	21.2	healthy_weight	35288	307	19.1877708055	6.46593826914083	0.787130735896322	46669798	0	1	1	0	ST2_ST3	positive	multiple subtype	1	0	1	0	Edispar_Ehartmanni	positive	2
F_Ben21	2055	Cameroon	Ngoantet	Rural	43	M	28.1	overweight	50880	295	17.6984683135	6.53014895643239	0.793751876533741	50334364	1	0	1	0	ST1_ST3	positive	multiple subtype	0	0	1	0	Ehartmanni	positive	1
F_Ben22	2056	Cameroon	Ngoantet	Rural	52	F	21.3	healthy_weight	47570	275	17.6414825075	6.33796643992729	0.782856702629271	46160926	1	0	1	0	ST1_ST3	positive	multiple subtype	0	1	0	0	Ecoli	positive	1
F_Ben23	2057	Cameroon	Ngoantet	Rural	18	F	22.3	healthy_weight	54866	179	11.9937119325	4.47756573157789	0.603250827292414	48743080	0	0	0	0	negative	negative	negative	0	0	0	0	negative	negative	0
F_Ben24	2058	Cameroon	Ngoantet	Rural	18	F	20.6	healthy_weight	44165	267	15.3164546815	6.42162818396447	0.792812509892382	44330724	0	1	0	0	ST2	positive	single subtype	1	1	1	0	Edispar_Ecoli_Ehartmanni	positive	3
F_Ben26	2059	Cameroon	Ngoantet	Rural	43	F	26.4	overweight	46613	297	18.3304447615	6.81541793800488	0.830342654849428	37913776	0	1	0	0	ST2	positive	single subtype	0	0	1	0	Ehartmanni	positive	1
F_Ben27	2060	Cameroon	Ngoantet	Rural	55	F	21.8	healthy_weight	44121	136	8.6208899935	4.54168391173969	0.633236647315649	43116942	0	0	0	0	negative	negative	negative	0	0	0	0	negative	negative	0
F_Ben28	2061	Cameroon	Ngoantet	Rural	27	M	20.5	healthy_weight	46053	278	16.6949118335	6.75690680604133	0.834192404548692	42438920	0	0	1	0	ST3	positive	single subtype	0	0	0	0	negative	negative	0
F_Ben29	2062	Cameroon	Ngoantet	Rural	47	M	19.4	healthy_weight	50428	152	11.1572273895	3.91794392716304	0.546152784682261	46395532	0	0	1	0	ST3	positive	single subtype	0	1	0	0	Ecoli	positive	1
F_Ben30	2063	Cameroon	Ngoantet	Rural	45	F	24.2	healthy_weight	46889	151	13.4607010105	5.03073163531221	0.695798358407808	43788580	0	0	1	0	ST3	positive	single subtype	0	0	1	0	Ehartmanni	positive	1
F_Ben31	2064	Cameroon	Ngoantet	Rural	51	M	22.3	healthy_weight	49737	215	13.8297965785	6.02281308282885	0.772286314860611	39313132	0	0	1	0	ST3	positive	single subtype	0	1	0	0	Ecoli	positive	1
F_Ben32	2065	Cameroon	Ngoantet	Rural	37	F	23.1	healthy_weight	51013	307	17.2925488885	6.49299074762973	0.787479852804147	43024624	1	1	1	0	ST1_ST2_ST3	positive	multiple subtype	0	0	1	0	Ehartmanni	positive	1
F_Ben33	2066	Cameroon	Ngoantet	Rural	50	M	21.1	healthy_weight	56933	385	20.6568280685	6.45060096031402	0.750616219543405	46213154	1	0	1	0	ST1_ST3	positive	multiple subtype	1	0	1	0	Edispar_Ehartmanni	positive	2
F_Ben34	2067	Cameroon	Ngoantet	Rural	30	F	21.6	healthy_weight	49379	337	19.0077419895	7.10130369767587	0.842146572921939	42574904	1	0	1	0	ST1_ST3	positive	multiple subtype	0	0	0	0	negative	negative	0
F_Ben35	2068	Cameroon	Ngoantet	Rural	57	F	20	healthy_weight	54629	107	8.5577370715	3.94473455615316	0.585283428863562	53399112	0	0	0	0	negative	negative	negative	0	0	0	0	negative	negative	0
F_Ben36	2069	Cameroon	Ngoantet	Rural	51	M	23.7	healthy_weight	46425	297	18.6915446335	6.24369800928558	0.761232710101012	47127692	0	1	0	0	ST2	positive	single subtype	0	1	0	0	Ecoli	positive	1
F_Ben37	2070	Cameroon	Ngoantet	Rural	28	M	22.2	healthy_weight	53434	112	7.4745344585	4.69957295712247	0.690961784573441	16457440	0	0	0	0	negative	negative	negative	0	0	0	0	negative	negative	0
F_Ben38	2071	Cameroon	Ngoantet	Rural	44	M	16.9	underweight	44409	181	12.2460143755	5.79280050001223	0.768832303020627	44488812	0	1	0	0	ST2	positive	single subtype	0	0	1	0	Ehartmanni	positive	1
F_Ben39	2072	Cameroon	Ngoantet	Rural	35	F	21.3	healthy_weight	28608	322	19.3785874905	7.00940894087607	0.840614901222583	45389542	1	1	0	0	ST1_ST2	positive	multiple subtype	0	1	1	0	Ecoli_Ehartmanni	positive	2
F_Ben40	2074	Cameroon	Ngoantet	Rural	38	F	27.1	overweight	46571	287	17.3102581685	6.22715383361869	0.764917662077077	48193932	1	0	0	0	ST1	positive	single subtype	0	0	1	0	Ehartmanni	positive	1
F_Ben41	2075	Cameroon	Ngoantet	Rural	35	M	22.9	healthy_weight	53358	168	10.7785834705	5.49751019399212	0.750259397674782	43121308	0	0	1	0	ST3	positive	single subtype	1	0	0	0	Edispar	positive	1
F_Ben42	2076	Cameroon	Ngoantet	Rural	53	M	25.4	overweight	58860	103	6.3876378835	4.71936922929495	0.700896353609829	39833756	0	0	0	0	negative	negative	negative	0	0	0	0	negative	negative	0
F_Ben43	2077	Cameroon	Ngoantet	Rural	28	F	19.8	healthy_weight	42190	278	15.7922845015	6.41129449172079	0.798060594067455	47904800	1	0	1	0	ST1_ST3	positive	multiple subtype	0	1	1	0	Ecoli_Ehartmanni	positive	2
F_Ben44	2078	Cameroon	Ngoantet	Rural	48	M	17.8	underweight	50545	172	12.5085863135	5.29415996385227	0.713700556574644	46235678	1	0	1	0	ST1_ST3	positive	multiple subtype	0	1	1	0	Ecoli_Ehartmanni	positive	2
F_Ben45	2079	Cameroon	Ngoantet	Rural	35	F	16.6	underweight	42504	290	16.3551240095	6.6539381429919	0.817425784242159	43718650	1	0	0	0	ST1	positive	single subtype	0	1	1	0	Ecoli_Ehartmanni	positive	2
F_Ben46	2080	Cameroon	Ngoantet	Rural	32	M	19.9	healthy_weight	54935	130	11.8744271735	5.1981171790582	0.730579022656852	47293358	0	0	0	0	negative	negative	negative	0	0	0	0	negative	negative	0
F_Ben47	2081	Cameroon	Ngoantet	Rural	48	F	27.3	overweight	56360	348	25.976528609	6.266469167523	0.742079766907953	43045438	1	1	0	0	ST1_ST2	positive	multiple subtype	0	1	0	0	Ecoli	positive	1
F_Ben48	2082	Cameroon	Ngoantet	Rural	33	M	22.3	healthy_weight	53472	174	10.6904804155	5.72581430763176	0.774678624254865	44573436	0	0	0	0	negative	negative	negative	0	0	0	0	negative	negative	0
F_Ben49	2083	Cameroon	Ngoantet	Rural	36	F	34.1	obese	39106	294	16.2497506005	6.55142654797224	0.797327036467326	39456004	0	0	1	0	ST3	positive	single subtype	0	1	1	0	Ecoli_Ehartmanni	positive	2
F_Ben50	2085	Cameroon	Ngoantet	Rural	29	M	18.7	healthy_weight	39327	215	14.5889663215	5.93293151949901	0.767749902494207	38718290	0	1	0	0	ST2	positive	single subtype	0	0	0	0	negative	negative	0
F_Ben51	2086	Cameroon	Ngoantet	Rural	40	M	24	healthy_weight	44954	154	10.1071119985	5.1466580476082	0.701022385710558	38000532	1	0	0	0	ST1	positive	single subtype	0	0	0	0	negative	negative	0
F_Ben52	2087	Cameroon	Ngoantet	Rural	45	F	18.1	underweight	52826	204	12.6628160495	5.13893970498905	0.670770409290852	41979640	1	0	0	0	ST1	positive	single subtype	0	0	0	0	E.undetermined	positive	0
F_Ben53	2088	Cameroon	Ngoantet	Rural	39	F	24.6	healthy_weight	48887	286	16.6941879815	6.43235167008296	0.787839695616917	35348514	0	0	0	0	negative	negative	negative	0	1	1	0	Ecoli_Ehartmanni	positive	2
F_Ben54	2089	Cameroon	Ngoantet	Rural	48	M	22.9	healthy_weight	44373	157	11.3115400055	5.03529917816131	0.689232502686422	39258162	0	0	0	0	negative	negative	negative	0	0	0	0	negative	negative	0
F_Ben55	2090	Cameroon	Ngoantet	Rural	30	F	34.8	obese	46956	352	23.1469856285	7.11147527708424	0.839850610211657	37784412	0	0	0	0	negative	negative	negative	1	1	1	0	Edispar_Ecoli_Ehartmanni	positive	3
F_Ben56	2091	Cameroon	Ngoantet	Rural	30	F	22.3	healthy_weight	46026	341	18.8116767525	7.05506700831156	0.838568794575709	25134794	1	1	1	0	ST1_ST2_ST3	positive	multiple subtype	1	1	1	0	Edispar_Ecoli_Ehartmanni	positive	3
F_Ben57	2092	Cameroon	Ngoantet	Rural	38	F	27.8	overweight	52726	312	17.8575302055	6.47848526335497	0.780382946485025	36467524	1	0	1	0	ST1_ST3	positive	multiple subtype	1	0	1	0	Edispar_Ehartmanni	positive	2
F_Ben58	2093	Cameroon	Ngoantet	Rural	50	M	18.4	underweight	43339	301	19.1552541945	6.57600032770373	0.802559156767097	33567630	0	0	1	0	ST3	positive	single subtype	0	1	1	0	Ecoli_Ehartmanni	positive	2
F_Ben59	2094	Cameroon	Ngoantet	Rural	45	M	20.7	healthy_weight	59731	247	14.5406820705	5.87327862116717	0.739186813859489	36019048	0	0	1	0	ST3	positive	single subtype	0	1	0	0	Ecoli	positive	1
F_Ben60	2095	Cameroon	Ngoantet	Rural	47	F	21	healthy_weight	52489	245	14.1362399005	6.24466592891673	0.78307677532421	43266786	0	1	0	0	ST2	positive	single subtype	0	0	1	0	Ehartmanni	positive	1
F_Ben61	2096	Cameroon	Ngoantet	Rural	41	M	21.6	healthy_weight	48985	354	21.5200615435	6.86355387502491	0.807740949198089	40500348	1	0	0	0	ST1	positive	single subtype	1	1	0	0	Edispar_Ecoli	positive	2
F_Ben62	2097	Cameroon	Ngoantet	Rural	42	F	19.4	healthy_weight	49018	361	21.8392366105	6.72422767797786	0.792464767859345	34731790	1	1	1	0	ST1_ST2_ST3	positive	multiple subtype	0	1	1	0	Ecoli_Ehartmanni	positive	2
F_Ben63	2098	Cameroon	Ngoantet	Rural	30	F	17.6	underweight	58164	374	21.3097018075	7.09925516451642	0.833301568725153	39410806	0	0	1	0	ST3	positive	single subtype	1	1	1	0	Edispar_Ecoli_Ehartmanni	positive	3
F_Ben64	2099	Cameroon	Ngoantet	Rural	58	M	25.2	overweight	51079	232	15.7682334425	5.87420217560603	0.751860922926574	39316800	1	0	1	0	ST1_ST3	positive	multiple subtype	0	0	0	0	negative	negative	0
F_Ben65	2100	Cameroon	Ngoantet	Rural	56	M	18.7	healthy_weight	54428	367	20.1940761105	6.86356744735027	0.806452706305859	37555094	1	1	0	0	ST1_ST2	positive	multiple subtype	0	1	0	0	Ecoli	positive	1
F_Ben66	2101	Cameroon	Ngoantet	Rural	26	M	21.8	healthy_weight	56335	308	18.0103443815	6.38232977041851	0.771642486491942	33567118	1	0	0	0	ST1	positive	single subtype	1	0	0	0	Edispar	positive	1
F_Ben69	2102	Cameroon	Ngoantet	Rural	43	M	21.3	healthy_weight	34601	209	13.5950826565	5.17674928187365	0.672100530123536	40147080	1	0	0	0	ST1	positive	single subtype	0	1	0	0	Ecoli	positive	1
F_Ben70	2104	Cameroon	Ngoantet	Rural	41	F	26.5	overweight	47239	389	20.1896411045	7.22838857499472	0.841597030452382	32258610	0	1	0	0	ST2	positive	single subtype	0	1	1	0	Ecoli_Ehartmanni	positive	2
F_Ben71	2105	Cameroon	Ngoantet	Rural	50	M	19.6	healthy_weight	39387	189	12.5422583305	5.10428270162827	0.677080557142257	37369790	0	0	0	0	negative	negative	negative	0	1	0	0	Ecoli	positive	1
F_Ben72	2106	Cameroon	Ngoantet	Rural	42	F	22	healthy_weight	41827	302	18.0571744595	6.81000093022755	0.826409682241228	36183342	0	0	1	0	ST3	positive	single subtype	0	0	0	0	negative	negative	0
F_Ben73	2107	Cameroon	Ngoantet	Rural	24	M	25.8	overweight	31471	262	17.5749850405	6.42995255370486	0.798899656247992	42268672	0	1	0	0	ST2	positive	single subtype	0	0	1	0	Ehartmanni	positive	1
F_Ben74	2108	Cameroon	Ngoantet	Rural	54	F	17.1	underweight	48042	213	12.4334372335	5.36334585679056	0.690319632747904	46136880	0	0	0	1	ST4	positive	single subtype	0	0	1	0	Ehartmanni	positive	1
F_Ben75	2109	Cameroon	Ngoantet	Rural	45	F	31.5	obese	45562	234	15.9213700575	5.85694256251409	0.74551014043134	37293516	0	1	0	0	ST2	positive	single subtype	0	1	0	0	Ecoli	positive	1
F_Ben76	2110	Cameroon	Ngoantet	Rural	25	F	31.3	obese	47686	310	17.9766054825	6.67304417660623	0.807982260343667	36219516	0	1	0	0	ST2	positive	single subtype	0	1	1	0	Ecoli_Ehartmanni	positive	2
F_Ben77	2111	Cameroon	Ngoantet	Rural	34	F	18.6	healthy_weight	31861	197	12.7720831635	5.556848087287	0.728129585980689	40309032	1	0	1	0	ST1_ST3	positive	multiple subtype	1	0	1	0	Edispar_Ehartmanni	positive	2
F_Ben78	2112	Cameroon	Ngoantet	Rural	38	M	24.1	healthy_weight	41323	145	11.0689938905	4.28848010722907	0.594651369140203	38685270	0	0	1	0	ST3	positive	single subtype	1	0	0	0	Edispar	positive	1
F_Ben79	2113	Cameroon	Ngoantet	Rural	32	F	19.8	healthy_weight	45524	189	13.4730727385	5.17623555333202	0.68389854413653	37895306	0	1	0	0	ST2	positive	single subtype	0	0	1	0	Ehartmanni	positive	1
F_Ben80	2115	Cameroon	Ngoantet	Rural	30	M	21.7	healthy_weight	52063	161	10.3090871905	5.38886976276535	0.731617313565277	37208728	0	0	1	0	ST3	positive	single subtype	0	0	1	0	Ehartmanni	positive	1
F_Ben81	2116	Cameroon	Ngoantet	Rural	25	F	22	healthy_weight	52646	321	19.3879619365	5.99031898646577	0.719908562586403	41911510	0	0	1	0	ST3	positive	single subtype	0	1	1	0	Ecoli_Ehartmanni	positive	2
F_Ben82	2117	Cameroon	Ngoantet	Rural	39	M	28.3	overweight	41071	144	11.1886533815	4.19799552217911	0.590546030887381	40791970	0	0	1	0	ST3	positive	single subtype	0	0	0	0	negative	negative	0
F_Bey01	2119	Cameroon	Yaounde	Urban	27	F	19.6	healthy_weight	17480	169	14.0330392465	6.36834991804473	0.863527932726204	46948822	1	0	0	0	ST1	positive	single subtype	0	1	0	0	Ecoli	positive	1
F_Bey02	2130	Cameroon	Yaounde	Urban	20	F	18.6	healthy_weight	18072	99	7.4443130415	5.34649374990179	0.806580062342679	44750722	0	0	0	0	negative	negative	negative	0	0	0	0	negative	negative	0
F_Bey03	2141	Cameroon	Yaounde	Urban	24	F	26.4	overweight	17697	156	10.9879367495	6.09314217446224	0.837178496021973	46779612	0	0	0	0	negative	negative	negative	0	0	0	0	negative	negative	0
F_Bey04	2145	Cameroon	Yaounde	Urban	29	M	23	healthy_weight	8336	NA	NA	NA	NA	50808108	1	1	0	0	ST1_ST2	positive	multiple subtype	1	0	0	0	Edispar	positive	1
F_Bey05	2146	Cameroon	Yaounde	Urban	25	F	28.2	overweight	17383	87	7.7708475645	4.7143921374514	0.727958937823427	45077860	0	0	0	0	negative	negative	negative	0	0	0	0	negative	negative	0
F_Bey06	2147	Cameroon	Yaounde	Urban	24	M	20.2	healthy_weight	12361	100	7.8207148245	5.47284422028394	0.825033347938069	47599854	0	0	0	0	negative	negative	negative	0	0	0	0	negative	negative	0
F_Bey07	2148	Cameroon	Yaounde	Urban	30	F	25.3	overweight	14681	216	15.9035471165	6.86363573720287	0.884575710039219	47498432	1	1	0	0	ST1_ST2	positive	multiple subtype	0	1	0	0	Ecoli	positive	1
F_Bey08	2149	Cameroon	Yaounde	Urban	26	M	21.1	healthy_weight	21562	196	13.1353891035	5.98245119645979	0.789136854110451	44699656	1	0	0	0	ST1	positive	single subtype	0	0	0	0	negative	negative	0
F_Bey09	2150	Cameroon	Yaounde	Urban	45	F	30.8	obese	11740	162	13.0736675615	6.4212687937348	0.874711853813986	41117898	1	0	0	0	ST1	positive	single subtype	0	1	0	0	Ecoli	positive	1
F_Bey10	2120	Cameroon	Yaounde	Urban	24	F	19.3	healthy_weight	21236	208	13.9020760435	6.43704725591726	0.835753773313757	37849950	1	1	0	0	ST1_ST2	positive	multiple subtype	0	0	0	0	negative	negative	0
F_Bey11	2121	Cameroon	Yaounde	Urban	21	F	24.8	healthy_weight	15162	142	12.1633221965	5.27798088944682	0.74145591430534	45801774	0	0	0	0	negative	negative	negative	0	0	1	0	Ehartmanni	positive	1
F_Bey12	2122	Cameroon	Yaounde	Urban	30	M	33.6	obese	24235	111	8.9136274555	4.94570231669153	0.739345127436926	47707674	0	0	1	0	ST3	positive	single subtype	0	0	0	0	negative	negative	0
F_Bey13	2123	Cameroon	Yaounde	Urban	21	M	22.4	healthy_weight	4231	NA	NA	NA	NA	36204808	0	0	0	0	negative	negative	negative	0	0	0	0	negative	negative	0
F_Bey14	2124	Cameroon	Yaounde	Urban	21	F	18.8	healthy_weight	7838	NA	NA	NA	NA	38952042	0	0	0	0	negative	negative	negative	0	0	1	0	Ehartmanni	positive	1
F_Bey15	2125	Cameroon	Yaounde	Urban	39	M	22.9	healthy_weight	7279	NA	NA	NA	NA	44418900	0	0	0	0	negative	negative	negative	0	0	0	0	negative	negative	0
F_Bey16	2126	Cameroon	Yaounde	Urban	28	F	18.6	healthy_weight	7732	NA	NA	NA	NA	38030968	0	0	0	0	negative	negative	negative	0	0	0	0	negative	negative	0
F_Bey17	2127	Cameroon	Yaounde	Urban	32	F	20.1	healthy_weight	17728	89	8.1174286445	4.78945768154403	0.741738512091292	45196038	0	0	0	0	negative	negative	negative	0	0	0	0	negative	negative	0
F_Bey18	2128	Cameroon	Yaounde	Urban	30	F	29.9	overweight	15021	118	11.2104284175	4.79994111509932	0.696854748724382	40143816	0	1	0	0	ST2	positive	single subtype	0	0	1	0	Ehartmanni	positive	1
F_Bey19	2129	Cameroon	Yaounde	Urban	22	M	22	healthy_weight	24063	201	14.4490507835	6.39262854845832	0.836141391232851	40282512	1	0	1	0	ST1_ST3	positive	multiple subtype	0	1	0	0	Ecoli	positive	1
F_Bey20	2131	Cameroon	Yaounde	Urban	46	F	21.4	healthy_weight	5377	NA	NA	NA	NA	39568034	0	1	1	0	ST2_ST3	positive	multiple subtype	0	1	1	0	Ecoli_Ehartmanni	positive	2
F_Bey21	2132	Cameroon	Yaounde	Urban	50	M	23.6	healthy_weight	10711	87	7.7447917095	4.8472887403271	0.751642624535047	43261618	0	0	0	0	negative	negative	negative	1	0	0	0	Edispar	positive	1
F_Bey22	2133	Cameroon	Yaounde	Urban	46	F	23.4	healthy_weight	15006	105	8.8661595635	5.61153012896065	0.835752623632291	41644410	0	0	0	0	negative	negative	negative	0	0	0	0	negative	negative	0
F_Bey23	2134	Cameroon	Yaounde	Urban	36	F	19.2	healthy_weight	10207	139	11.9450429005	6.11594560231655	0.858261535006128	45315420	0	0	1	0	ST3	positive	single subtype	0	0	0	0	negative	negative	0
F_Bey24	2135	Cameroon	Yaounde	Urban	25	F	24.4	healthy_weight	20690	162	11.4193573105	6.12986627141356	0.835474697080707	36516568	0	0	1	0	ST3	positive	single subtype	0	0	0	0	negative	negative	0
F_Bey25	2136	Cameroon	Yaounde	Urban	24	F	19.1	healthy_weight	17946	183	15.2732298435	6.10626141279102	0.811154835510963	40498268	0	1	0	0	ST2	positive	single subtype	0	0	0	0	negative	negative	0
F_Bey26	2137	Cameroon	Yaounde	Urban	22	M	20.2	healthy_weight	14400	152	13.3785839775	6.13171213220607	0.846765912421716	40247474	0	0	1	0	ST3	positive	single subtype	0	0	0	0	negative	negative	0
F_Bey27	2138	Cameroon	Yaounde	Urban	31	M	25.7	overweight	20339	226	16.8451167075	6.70108545978649	0.855226042364223	42014902	1	0	1	0	ST1_ST3	positive	multiple subtype	0	0	0	0	negative	negative	0
F_Bey28	2139	Cameroon	Yaounde	Urban	25	M	23.6	healthy_weight	17141	127	11.4441832325	5.54258647601717	0.799948029687796	40148534	0	0	1	0	ST3	positive	single subtype	0	1	0	0	Ecoli	positive	1
F_Bey29	2140	Cameroon	Yaounde	Urban	NA	F	NA	NA	17596	182	14.1145570645	6.51006639021728	0.863276701331861	41231718	0	0	1	0	ST3	positive	single subtype	0	1	0	0	Ecoli	positive	1
F_Bey30	2142	Cameroon	Yaounde	Urban	48	M	19.6	healthy_weight	18046	184	13.7888011685	6.56009073951581	0.868937393410133	38070730	0	1	0	0	ST2	positive	single subtype	0	0	0	0	negative	negative	0
F_Bey31	2143	Cameroon	Yaounde	Urban	60	M	17.9	underweight	17931	181	13.8914808645	6.33075443194635	0.843600359792869	38077116	0	0	1	0	ST3	positive	single subtype	0	0	0	0	negative	negative	0
F_Bey32	2144	Cameroon	Yaounde	Urban	47	F	26.7	overweight	19361	170	14.6129413415	5.35591844014455	0.725184121058905	42341670	0	1	0	0	ST2	positive	single subtype	0	1	0	0	Ecoli	positive	1
