# Supplementary material for: Changes in the Human Gut Microbiota Associated With Colonization by Blastocystis sp. and Entamoeba spp. in Non-Industrialized Populations
Source: Front Cell Infect Microbiol. 2021 Mar 18;11:533528. doi: 10.3389/fcimb.2021.533528 (PMC8013780; doi:10.3389/fcimb.2021.533528)
Supplement: Supplementary file 3 [file Table_2.xlsx]

## Sheet: allMG_data_HitsContigsMdataPrev
	Number of reads mapped to whole genomes									Number of positive contigs									Proportion of positive contigs									Breadth of coverage									Number of reads mapped to 18S									Colonization status
Subjects	Blasto ST1	Blasto ST2	Blasto ST3	Blasto ST4	Blasto ST6	Blasto ST7	Blasto ST8	Blasto ST9	E. histolytica	Blasto ST1	Blasto ST2	Blasto ST3	Blasto ST4	Blasto ST6	Blasto ST7	Blasto ST8	Blasto ST9	E. histolytica	Blasto ST1	Blasto ST2	Blasto ST3	Blasto ST4	Blasto ST6	Blasto ST7	Blasto ST8	Blasto ST9	E. histolytica	Blasto ST1	Blasto ST2	Blasto ST3	Blasto ST4	Blasto ST6	Blasto ST7	Blasto ST8	Blasto ST9	E. histolytica	E. dispar	E. coli	E. hartmanni	E. moshkovskii	E. multi-mapping	Read pairs where each mate mapped to different species	Species in pairs mapped to different species	Reads that mapped to multiple Entamoeba species	Species to which the read multi-mapped	Blasto ST1	Blasto ST2	Blasto ST3	Blasto ST4
FBeb01	32	2	17823	0	8589	0	11	22	8	13	2	802	0	13	0	2	2	2	0.022414	0.002064	0.874591	0	0.01479	0	0.002112	0.002296	0.001308	0.00019	2e-05	0.12368	0	0.006066	0	8e-05	0.000138	2e-05	0	0	37	0	7	2	dispar/hartmanni	3	hartmanni/dispar/moshkovskii, hartmanni/moshkovskii	0	0	1	0
FBeb02	3	1	16969	0	17472	0	2032	201	10	3	1	8	0	5	0	3	2	1	0.005172	0.001032	0.008724	0	0.005688	0	0.003168	0.002296	0.000654	2.3e-05	1e-05	0.000719	0	0.007912	0	0.000448	0.000654	2.4e-05	0	0	0	0	0	0		0		0	0	0	0
FBeb03	4	0	1041	0	15513	0	16	4	2	4	0	120	0	10	0	2	2	1	0.006897	0	0.130862	0	0.011377	0	0.002112	0.002296	0.000654	3.1e-05	0	0.00312	0	0.008758	0	2.6e-05	2.5e-05	1.2e-05	0	0	0	0	0	0		0		0	0	1	0
FBeb04	26	196	1383	0	22899	0	78	168	0	11	71	8	0	10	0	3	4	0	0.018966	0.073271	0.008724	0	0.011377	0	0.003168	0.004592	0	0.000118	0.001297	0.000529	0	0.008477	0	0.000212	0.000939	0	0	0	0	0	0	0		0		0	0	0	0
FBeb05	7	4	1217	0	13501	0	4	0	36	5	4	4	0	8	0	1	0	1	0.008621	0.004128	0.004362	0	0.009101	0	0.001056	0	0.000654	5.4e-05	3.9e-05	0.000674	0	0.008272	0	2.1e-05	0	5.2e-05	51	0	0	0	48	10	dispar/moshkovskii	28	dispar/moshkovskii, dispar/moshkovskii/coli/hartmanni	0	0	0	0
FBeb09	5	0	5789	0	5909	0	0	4	0	5	0	702	0	6	0	0	1	0	0.008621	0	0.76554	0	0.006826	0	0	0.001148	0	3.8e-05	0	0.053366	0	0.00067	0	0	3.4e-05	0	0	0	0	0	0	0		0		0	0	1	0
FBeb10	10	0	12558	0	1311	0	5	16	6	6	0	758	0	9	0	1	1	1	0.010345	0	0.826609	0	0.010239	0	0.001056	0.001148	0.000654	4.8e-05	0	0.105204	0	0.004341	0	1.1e-05	0.000124	2.5e-05	14	0	0	0	3	0		3	dispar/moshkovskii, dispar/moshkovskii/hartmanni	0	0	1	0
FBeb11	684	1	45353	4	1470	0	7	806	2	154	1	881	1	9	0	3	6	1	0.265517	0.001032	0.960742	0.000769	0.010239	0	0.003168	0.006889	0.000654	0.004142	1e-05	0.29558	1.2e-05	0.00384	0	3.8e-05	0.001971	9e-06	0	13	13	0	2	0		2	hartmanni/dispar/moshkovskii	1	0	1	0
FBeb13	5916	160	275	1	5413	2	5	494	38	328	66	14	1	11	2	3	1	9	0.565517	0.068111	0.015267	0.000769	0.012514	0.012903	0.003168	0.001148	0.005886	0.037545	0.001432	0.001164	1e-05	0.00749	1.3e-05	4.1e-05	0.000249	0.000187	2	0	17	0	2	0		2	hartmanni/moshkovskii/dispar	1	0	0	0
FBeb15	10980	2	521	3	2751	0	12	5	2	369	2	11	2	8	0	2	3	1	0.636207	0.002064	0.011996	0.001537	0.009101	0	0.002112	0.003444	0.000654	0.066321	2e-05	0.000557	2.9e-05	0.004833	0	3.5e-05	5.4e-05	1e-05	0	0	3	0	1	0		1	hartmanni/moshkovskii/dispar/coli	1	0	0	0
FBeb16	10	1	57	0	7546	0	4	0	46	8	1	8	0	8	0	1	0	1	0.013793	0.001032	0.008724	0	0.009101	0	0.001056	0	0.000654	7.4e-05	1e-05	0.000389	0	0.002936	0	3.5e-05	0	5.7e-05	0	0	0	0	0	0		0		0	0	0	0
FBeb18	20	3	9993	0	12739	1	6	80	44	11	3	777	0	10	1	2	2	1	0.018966	0.003096	0.847328	0	0.011377	0.006452	0.002112	0.002296	0.000654	9.2e-05	3e-05	0.073881	0	0.008978	6e-06	2.1e-05	0.000205	6.8e-05	0	0	5	0	1	0		1	hartmanni/moshkovskii/dispar/coli	0	0	1	0
FBeb19	45	3	61116	4	41467	3	33	3	4	12	2	901	1	11	2	4	1	1	0.02069	0.002064	0.982552	0.000769	0.012514	0.012903	0.004224	0.001148	0.000654	0.000208	2e-05	0.365349	1.2e-05	0.010975	2e-05	0.000178	2.3e-05	6e-06	0	0	0	0	0	0		0		0	0	1	0
FBeb21	57668	20	8941	6	2362	6	4	4	6	444	6	780	2	8	6	2	2	3	0.765517	0.006192	0.8506	0.001537	0.009101	0.03871	0.002112	0.002296	0.001962	0.234235	0.000106	0.072681	2.9e-05	0.006353	4e-05	2.1e-05	3.1e-05	2.1e-05	871	12	122	0	50	0		50	dispar/moshkovskii, dispar/moshkovskii/coli/hartmanni, dispar/moshkovskii/hartmanni, hartmanni/moshkovskii	1	0	1	0
FBeb22	29	7	85014	3	12987	2	7	130	2	9	3	908	1	13	2	3	3	1	0.015517	0.003096	0.990185	0.000769	0.01479	0.012903	0.003168	0.003444	0.000654	0.000119	4.9e-05	0.456988	1.1e-05	0.009676	1.3e-05	4.3e-05	0.000562	1.1e-05	0	0	0	0	0	0		0		0	0	1	0
FBeb23	2938	4	1626	0	12694	1	2	4	6	272	3	320	0	7	1	1	1	3	0.468966	0.003096	0.348964	0	0.007964	0.006452	0.001056	0.001148	0.001962	0.019135	3.1e-05	0.009834	0	0.004797	6e-06	9e-06	4e-05	3.1e-05	0	15	18	0	7	0		7	coli/dispar/moshkovskii/hartmanni, hartmanni/moshkovskii	1	0	1	0
FBeb24	141	2	56256	0	91990	2	17	77	22	32	2	898	0	13	2	4	2	1	0.055172	0.002064	0.97928	0	0.01479	0.012903	0.004224	0.002296	0.000654	0.00058	2e-05	0.322138	0	0.018816	1.2e-05	0.000108	0.000397	5.9e-05	0	0	0	0	0	0		0		0	0	1	0
FBeb25	14617	14	58	6	19632	0	5	0	6	379	4	15	1	8	0	1	0	1	0.653448	0.004128	0.016358	0.000769	0.009101	0	0.001056	0	0.000654	0.079576	8.7e-05	0.000409	2.4e-05	0.009732	0	1.3e-05	0	1.4e-05	8	2	0	0	13	4	dispar/moshkovskii	5	dispar/moshkovskii	1	0	0	0
FBeb27	293	2816	199	0	1952	0	4	8	0	52	469	14	0	8	0	1	1	0	0.089655	0.484004	0.015267	0	0.009101	0	0.001056	0.001148	0	0.001372	0.021636	0.000616	0	0.000973	0	3e-05	6.4e-05	0	0	0	0	0	0	0		0		0	1	0	0
FBeb28	3	554	947	0	34251	0	43	170	6	3	205	18	0	10	0	1	4	2	0.005172	0.211558	0.019629	0	0.011377	0	0.001056	0.004592	0.001308	2.3e-05	0.004806	0.000761	0	0.008184	0	0.000108	0.000802	1.5e-05	0	1281	0	0	63	1	coli/dispar	61	coli/dispar/moshkovskii, coli/dispar/moshkovskii/hartmanni	0	1	0	0
FBeb29	216	8	27857	0	134339	0	19	288	12	43	8	616	0	12	0	3	2	1	0.074138	0.008256	0.671756	0	0.013652	0	0.003168	0.002296	0.000654	0.001063	7.9e-05	0.048769	0	0.009658	0	8.3e-05	0.00071	5e-05	0	0	0	0	0	0		0		0	0	1	0
FBeb30	45	16	20445	0	13706	0	6	0	2	18	15	830	0	12	0	1	0	1	0.031034	0.01548	0.905125	0	0.013652	0	0.001056	0	0.000654	0.000242	0.000159	0.141411	0	0.013403	0	2.5e-05	0	1.2e-05	0	0	0	0	0	0		0		0	0	1	0
FBeb31	2047	9	51530	2	16782	0	5	63	2	255	8	891	1	10	0	2	3	1	0.439655	0.008256	0.971647	0.000769	0.011377	0	0.002112	0.003444	0.000654	0.013081	8.9e-05	0.289892	1.6e-05	0.008325	0	4e-05	0.000317	1.2e-05	130	2	0	0	44	6	dispar/moshkovskii	32	dispar/moshkovskii, dispar/moshkovskii/coli/hartmanni, dispar/moshkovskii/hartmanni	1	0	1	0
FBeb32	4652	23	17038	4	17900	0	2	267	40	291	19	781	2	11	0	1	1	1	0.501724	0.019608	0.85169	0.001537	0.012514	0	0.001056	0.001148	0.000654	0.026738	0.000208	0.087319	3.5e-05	0.008641	0	1e-05	0.000498	5.2e-05	0	0	0	0	0	0		0		1	0	1	0
FBeb33	46	30328	2437	0	17986	0	36	349	2	18	863	21	0	11	0	3	7	1	0.031034	0.890609	0.022901	0	0.012514	0	0.003168	0.008037	0.000654	0.000256	0.181126	0.000771	0	0.008526	0	9.9e-05	0.001468	8e-06	0	0	0	0	0	0		0		0	1	0	0
FBeb34	12968	11	610	0	2357	0	2	3	8	354	9	201	0	8	0	1	2	1	0.610345	0.009288	0.219193	0	0.009101	0	0.001056	0.002296	0.000654	0.070644	0.000108	0.005467	0	0.00608	0	1e-05	2.7e-05	3.6e-05	0	0	32	0	6	0		6	hartmanni/dispar, hartmanni/moshkovskii, hartmanni/moshkovskii/dispar	1	0	1	0
FBen01	7	2	797	0	43764	0	34	9	0	5	1	9	0	9	0	1	2	0	0.008621	0.001032	0.009815	0	0.010239	0	0.001056	0.002296	0	5.3e-05	2e-05	0.000587	0	0.017613	0	1.1e-05	8.3e-05	0	0	3	0	0	1	0		1	coli/dispar/moshkovskii/hartmanni	0	0	0	0
FBen02	11	1	41	1	4446	0	2	47	0	7	1	5	1	7	0	1	2	0	0.012069	0.001032	0.005453	0.000769	0.007964	0	0.001056	0.002296	0	7.3e-05	1e-05	0.000225	9e-06	0.001513	0	2.1e-05	0.000245	0	0	0	0	0	0	0		0		0	0	0	0
FBen04	60	21871	2267	0	26617	3	10	34	2	15	857	13	0	13	3	3	3	1	0.025862	0.884417	0.014177	0	0.01479	0.019355	0.003168	0.003444	0.000654	0.000251	0.158046	0.000736	0	0.008568	2e-05	3.8e-05	0.000283	6e-06	0	0	0	0	0	0		0		0	1	0	0
FBen05	182	12	12293	1	4224	0	1	444	14	70	7	822	1	9	0	1	2	1	0.12069	0.007224	0.896401	0.000769	0.010239	0	0.001056	0.002296	0.000654	0.001236	0.000112	0.106764	9e-06	0.00128	0	1e-05	0.000258	5.2e-05	5	16	0	0	8	1	dispar/moshkovskii	6	dispar/moshkovskii, coli/dispar/moshkovskii/hartmanni	1	0	1	0
FBen07	9	4	7415	0	5776	0	22	0	6	4	3	742	0	5	0	1	0	2	0.006897	0.003096	0.80916	0	0.005688	0	0.001056	0	0.001308	5.6e-05	3e-05	0.066724	0	0.002343	0	1.4e-05	0	1.9e-05	2	1668	5	0	134	2	coli/dispar	130	dispar/moshkovskii, coli/dispar/moshkovskii, coli/dispar/moshkovskii/hartmanni	0	0	1	0
FBen08	17	1037	76503	0	44189	0	17	8	152	13	304	9	0	10	0	2	2	1	0.022414	0.313725	0.009815	0	0.011377	0	0.002112	0.002296	0.000654	0.000105	0.009058	0.00066	0	0.010119	0	8.3e-05	3.9e-05	7.4e-05	0	1	0	0	0	0		0		0	1	0	0
FBen09	3374	6	18871	82	99269	0	50	103	0	292	4	853	1	10	0	4	3	0	0.503448	0.004128	0.930207	0.000769	0.011377	0	0.004224	0.003444	0	0.021341	4.7e-05	0.134477	1.2e-05	0.008711	0	0.000197	0.000422	0	0	0	6	0	1	0		1	hartmanni/dispar/moshkovskii/coli	1	0	1	0
FBen10	2195	2	5178	3	8373	3	1	0	2	239	2	679	3	9	3	1	0	1	0.412069	0.002064	0.740458	0.002306	0.010239	0.019355	0.001056	0	0.000654	0.014181	2e-05	0.047939	2.9e-05	0.007529	2e-05	1e-05	0	1.2e-05	0	1	0	0	0	0		0		1	0	1	0
FBen11	4	1	53223	11	137095	0	19	4	0	4	1	18	1	11	0	1	1	0	0.006897	0.001032	0.019629	0.000769	0.012514	0	0.001056	0.001148	0	3.1e-05	1e-05	0.000623	1.2e-05	0.008596	0	1.2e-05	4.3e-05	0	0	0	0	0	0	0		0		0	0	0	0
FBen12	9	0	18035	3	13806	0	6	2	6	7	0	13	1	9	0	2	1	1	0.012069	0	0.014177	0.000769	0.010239	0	0.002112	0.001148	0.000654	5.9e-05	0	0.000536	1.2e-05	0.009012	0	2.4e-05	2.2e-05	2.4e-05	0	0	0	0	0	0		0		0	0	0	0
FBen13	9	0	4039	0	13352	1	277	34	230	4	0	11	0	9	1	3	2	1	0.006897	0	0.011996	0	0.010239	0.006452	0.003168	0.002296	0.000654	4.8e-05	0	0.000636	0	0.00839	6e-06	0.000274	0.000201	7.5e-05	0	0	0	0	0	0		0		0	0	0	0
FBen14	15084	5	14279	10	30692	0	7	2	0	384	2	8	2	11	0	3	1	0	0.662069	0.002064	0.008724	0.001537	0.012514	0	0.003168	0.001148	0	0.086306	5e-05	0.0006	2.2e-05	0.009168	0	4.2e-05	1.1e-05	0	0	0	0	0	0	0		0		1	0	0	0
FBen16	5015	1	214	0	7629	2	1	46	0	308	1	13	0	9	2	1	2	0	0.531034	0.001032	0.014177	0	0.010239	0.012903	0.001056	0.002296	0	0.031666	1e-05	0.000535	0	0.009275	1.3e-05	1e-05	0.0003	0	0	1	0	0	0	0		0		1	0	0	0
FBen17	106	412	37	0	8558	0	2	0	0	28	114	6	0	6	0	1	0	0	0.048276	0.117647	0.006543	0	0.006826	0	0.001056	0	0	0.000405	0.002575	0.000267	0	0.006208	0	1.2e-05	0	0	0	0	20	0	1	0		1	hartmanni/moshkovskii	0	1	0	0
FBen18	13	201	1073	0	13328	0	14	0	0	11	76	11	0	8	0	2	0	0	0.018966	0.078431	0.011996	0	0.009101	0	0.002112	0	0	9.9e-05	0.001764	0.000586	0	0.00854	0	4.4e-05	0	0	0	0	0	0	0	0		0		0	0	0	0
FBen19	6120	4	133	0	4979	0	5	239	2	326	4	6	0	8	0	2	2	1	0.562069	0.004128	0.006543	0	0.009101	0	0.002112	0.002296	0.000654	0.040608	3.9e-05	0.000496	0	0.003851	0	2.1e-05	0.000728	8e-06	0	45	8	0	11	0		11	coli/dispar/moshkovskii/hartmanni, coli/moshkovskii/dispar	1	0	0	0
FBen20	26	7534	1744	0	11178	4	8	59	20	11	727	440	0	10	4	3	2	1	0.018966	0.750258	0.479826	0	0.011377	0.025806	0.003168	0.002296	0.000654	0.000145	0.060782	0.015831	0	0.003417	2.7e-05	5.3e-05	0.000247	1.7e-05	1	0	1	0	1	0		1	dispar/moshkovskii	0	1	1	0
FBen21	18982	11	57974	1	15073	2	30	7	4	374	5	904	1	13	2	3	3	2	0.644828	0.00516	0.985823	0.000769	0.01479	0.012903	0.003168	0.003444	0.001308	0.104426	8.2e-05	0.368292	9e-06	0.011847	1.3e-05	0.000105	6.6e-05	9e-06	0	0	19	0	8	1	dispar/hartmanni	6	coli/moshkovskii/dispar/hartmanni, hartmanni/moshkovskii, hartmanni/moshkovskii/dispar	1	0	1	0
FBen22	29676	17	25288	1	8510	1	2	31	2	409	5	879	1	8	1	2	3	1	0.705172	0.00516	0.958561	0.000769	0.009101	0.006452	0.002112	0.003444	0.000654	0.146613	9.8e-05	0.200773	1e-05	0.008126	6e-06	1.9e-05	0.000256	6e-06	0	14	0	0	2	0		2	dispar/moshkovskii, coli/dispar/moshkovskii/hartmanni	1	0	1	0
FBen23	10	66	8	0	4674	1	0	16	2	8	30	4	0	9	1	0	1	1	0.013793	0.03096	0.004362	0	0.010239	0.006452	0	0.001148	0.000654	6.8e-05	0.000531	7.5e-05	0	0.001136	6e-06	0	0.000118	1.2e-05	0	0	0	0	0	0		0		0	0	0	0
FBen24	39	14844	54	0	2322	2	15	0	24	15	828	10	0	6	2	1	0	8	0.025862	0.854489	0.010905	0	0.006826	0.012903	0.001056	0	0.005232	0.000247	0.112891	0.000336	0	0.000597	1.3e-05	1.4e-05	0	0.00011	161	23	306	0	149	0		149	dispar/moshkovskii, dispar/moshkovskii/coli/hartmanni, dispar/moshkovskii/hartmanni, hartmanni/moshkovskii	0	1	0	0
FBen26	38	382	29	5	11197	1	4	280	4	22	111	9	1	6	1	2	2	1	0.037931	0.114551	0.009815	0.000769	0.006826	0.006452	0.002112	0.002296	0.000654	0.000243	0.002708	0.000251	1.2e-05	0.000797	6e-06	2.4e-05	0.00044	8e-06	0	0	13	0	1	0		1	hartmanni/dispar	0	1	0	0
FBen27	13	0	35	0	7627	0	0	4	0	9	0	10	0	5	0	0	2	0	0.015517	0	0.010905	0	0.005688	0	0	0.002296	0	9.1e-05	0	0.000296	0	0.00152	0	0	3.9e-05	0	0	0	0	0	0	0		0		0	0	0	0
FBen28	45	4	68350	0	6823	1	22	56	14	22	3	902	0	9	1	3	2	1	0.037931	0.003096	0.983642	0	0.010239	0.006452	0.003168	0.002296	0.000654	0.000266	4e-05	0.424761	0	0.008189	7e-06	0.00011	0.000439	3.2e-05	0	0	0	0	0	0		0		0	0	1	0
FBen29	32	2	10634	0	17504	0	1	0	0	20	2	796	0	8	0	1	0	0	0.034483	0.002064	0.868048	0	0.009101	0	0.001056	0	0	0.000227	2e-05	0.094753	0	0.007117	0	1e-05	0	0	0	1	0	0	0	0		0		0	0	1	0
FBen30	76	3	617	0	2702	1	2	84	20	29	3	103	0	10	1	1	3	1	0.05	0.003096	0.112323	0	0.011377	0.006452	0.001056	0.003444	0.000654	0.00043	3e-05	0.002777	0	0.001197	6e-06	2.1e-05	0.000383	4.8e-05	0	0	2	0	0	0		0		0	0	1	0
FBen31	42	2	11965	0	3367	0	0	15	2	22	1	833	0	7	0	0	1	1	0.037931	0.001032	0.908397	0	0.007964	0	0	0.001148	0.000654	0.000267	1.4e-05	0.103851	0	0.006672	0	0	0.000121	1.2e-05	0	7	0	0	3	0		3	coli/dispar/moshkovskii/hartmanni	0	0	1	0
FBen32	177	17833	5289	0	6116	4	78	2	0	65	843	685	0	10	4	2	1	0	0.112069	0.869969	0.747001	0	0.011377	0.025806	0.002112	0.001148	0	0.001139	0.133447	0.047613	0	0.008517	2.7e-05	0.000106	2e-05	0	0	0	6	0	0	0		0		1	1	1	0
FBen33	649	14	592	1	5887	1	15	63	0	149	7	126	1	6	1	2	2	0	0.256897	0.007224	0.137405	0.000769	0.006826	0.006452	0.002112	0.002296	0	0.004337	0.000101	0.003894	1e-05	0.00034	7e-06	7e-05	0.000185	0	10	0	43	0	21	3	dispar/moshkovskii dispar/hartmanni	15	dispar/moshkovskii, dispar/moshkovskii/coli/hartmanni, hartmanni/dispar, hartmanni/dispar/moshkovskii	1	0	1	0
FBen34	95740	50	57978	10	8884	2	16	78	10	446	17	901	2	12	2	2	3	1	0.768966	0.017544	0.982552	0.001537	0.013652	0.012903	0.002112	0.003444	0.000654	0.307565	0.000289	0.363582	3.2e-05	0.010879	1.3e-05	7.8e-05	0.000249	1.8e-05	0	0	0	0	0	0		0		1	0	1	0
FBen35	28	3	143	0	133944	0	6	10	0	16	2	17	0	9	0	1	3	0	0.027586	0.002064	0.018539	0	0.010239	0	0.001056	0.003444	0	0.000197	3e-05	0.000386	0	0.017499	0	1.1e-05	9.7e-05	0	0	0	0	0	0	0		0		0	0	0	0
FBen36	50	18521	250	5	9427	2	16	4	0	19	853	15	2	10	2	2	2	0	0.032759	0.880289	0.016358	0.001537	0.011377	0.012903	0.002112	0.002296	0	0.000285	0.135844	0.00067	2.2e-05	0.008603	1.3e-05	3.5e-05	2.2e-05	0	0	70	0	0	9	0		9	coli/dispar/moshkovskii, coli/dispar/moshkovskii/hartmanni	0	1	0	0
FBen37	6	19	14	0	2720	0	2	40	0	6	10	1	0	7	0	1	2	0	0.010345	0.01032	0.001091	0	0.007964	0	0.001056	0.002296	0	4.6e-05	0.00016	0.000139	0	0.000637	0	2.1e-05	0.000201	0	0	0	0	0	0	0		0		0	0	0	0
FBen38	38	9555	143	0	12778	1	2	0	2	17	764	20	0	11	1	1	0	1	0.02931	0.788442	0.02181	0	0.012514	0.006452	0.001056	0	0.000654	0.000195	0.076505	0.000661	0	0.009229	7e-06	1e-05	0	6e-06	0	0	20	0	2	0		2	hartmanni/moshkovskii	0	1	0	0
FBen39	3969	25163	81	0	5443	2	6	58	2	291	861	10	0	4	2	2	3	1	0.501724	0.888545	0.010905	0	0.004551	0.012903	0.002112	0.003444	0.000654	0.025216	0.171279	0.000379	0	0.005674	1.3e-05	3.3e-05	0.000242	6e-06	0	25	14	0	7	0		7	coli/dispar/moshkovskii, coli/dispar/moshkovskii/hartmanni, hartmanni/dispar, hartmanni/dispar/moshkovskii	1	1	0	0
FBen40	8954	7	47	2	5844	1	8	54	10	357	6	17	1	8	1	2	2	1	0.615517	0.006192	0.018539	0.000769	0.009101	0.006452	0.002112	0.002296	0.000654	0.053454	5.8e-05	0.000324	1e-05	0.002938	6e-06	5.3e-05	0.000377	3.2e-05	0	0	8	0	1	0		1	hartmanni/dispar/moshkovskii/coli	1	0	0	0
FBen41	7	3	450	0	8020	0	4	22	0	4	3	172	0	10	0	2	2	0	0.006897	0.003096	0.187568	0	0.011377	0	0.002112	0.002296	0	3.6e-05	3e-05	0.004323	0	0.00206	0	4.1e-05	0.000169	0	32	0	0	0	30	4	dispar/moshkovskii	22	dispar/moshkovskii, dispar/moshkovskii/coli/hartmanni	0	0	1	0
FBen42	2	11	9242	0	34326	0	144	30	2	2	7	15	0	10	0	1	2	1	0.003448	0.007224	0.016358	0	0.011377	0	0.001056	0.002296	0.000654	1.5e-05	0.000109	0.000604	0	0.016643	0	0.000114	0.000276	5e-06	0	0	0	0	0	0		0		0	0	0	0
FBen43	48153	23	1802	3	6982	2	6	23	8	423	5	460	2	7	2	1	2	3	0.72931	0.00516	0.501636	0.001537	0.007964	0.012903	0.001056	0.002296	0.001962	0.208311	0.000125	0.017119	2.1e-05	0.003033	1.3e-05	1.2e-05	0.000177	3.2e-05	0	4	72	0	19	0		19	coli/dispar/moshkovskii/hartmanni, hartmanni/dispar, hartmanni/moshkovskii, hartmanni/moshkovskii/dispar	1	0	1	0
FBen44	416	4	2491	0	10887	0	2	2	0	124	2	437	0	10	0	2	1	0	0.213793	0.002064	0.476554	0	0.011377	0	0.002112	0.001148	0	0.002865	4e-05	0.017335	0	0.004128	0	2.1e-05	1e-05	0	0	1	28	0	0	0		0		1	0	1	0
FBen45	5125	1	18	1	10281	0	2	130	4	313	1	9	1	6	0	1	1	2	0.539655	0.001032	0.009815	0.000769	0.006826	0	0.001056	0.001148	0.001308	0.03273	1e-05	0.000163	1e-05	0.006807	0	1.2e-05	0.000224	1.5e-05	0	69	69	0	22	0		22	coli/dispar/moshkovskii/hartmanni, coli/moshkovskii/dispar, hartmanni/dispar/moshkovskii, hartmanni/moshkovskii	1	0	0	0
FBen46	17	3	339	0	11940	0	1	270	2	5	2	9	0	11	0	1	3	1	0.008621	0.002064	0.009815	0	0.012514	0	0.001056	0.003444	0.000654	6.1e-05	3e-05	0.000502	0	0.004474	0	1e-05	0.000312	5e-06	0	0	0	0	0	0		0		0	0	0	0
FBen47	14141	5807	238	5	8337	1	4	103	0	364	704	17	1	7	1	2	2	0	0.627586	0.726522	0.018539	0.000769	0.007964	0.006452	0.002112	0.002296	0	0.08411	0.04812	0.000987	2.5e-05	0.002162	7e-06	2.5e-05	0.000402	0	0	57	0	0	15	0		15	dispar/moshkovskii, coli/dispar/moshkovskii, coli/dispar/moshkovskii/hartmanni	1	1	0	0
FBen48	0	0	40	0	37329	0	10	34	0	0	0	8	0	8	0	3	3	0	0	0	0.008724	0	0.009101	0	0.003168	0.003444	0	0	0	0.000205	0	0.008484	0	5.6e-05	0.000209	0	0	0	0	0	0	0		0		0	0	0	0
FBen49	8	2	54259	5	112182	0	16	8	14	3	2	899	1	14	0	2	1	1	0.005172	0.002064	0.980371	0.000769	0.015927	0	0.002112	0.001148	0.000654	4.1e-05	2e-05	0.265638	1.2e-05	0.013572	0	3.9e-05	5.3e-05	4.9e-05	0	7	6	0	0	0		0		0	0	1	0
FBen50	12	6655	759	11	6102	0	4	10	0	5	703	5	1	9	0	1	2	0	0.008621	0.72549	0.005453	0.000769	0.010239	0	0.001056	0.002296	0	7.7e-05	0.055293	0.00067	1.2e-05	0.007526	0	1.3e-05	5.9e-05	0	0	0	0	0	0	0		0		0	1	0	0
FBen51	1420	7	64	1	3743	0	0	10	2	215	4	9	1	6	0	0	1	1	0.37069	0.004128	0.009815	0.000769	0.006826	0	0	0.001148	0.000654	0.009614	6.9e-05	0.000417	1e-05	0.000798	0	0	8.5e-05	7e-06	0	0	0	0	0	0		0		1	0	0	0
FBen52	2668	152	1935	1	5017	1	0	0	2	279	68	17	1	8	1	0	0	1	0.481034	0.070175	0.018539	0.000769	0.009101	0.006452	0	0	0.000654	0.01707	0.001338	0.000715	1e-05	0.004258	7e-06	0	0	1.2e-05	0	0	0	0	2	0		2	hartmanni/moshkovskii	1	0	0	0
FBen53	5	115	42	0	5249	0	2	2	6	4	45	5	0	6	0	1	1	1	0.006897	0.04644	0.005453	0	0.006826	0	0.001056	0.001148	0.000654	3.7e-05	0.000956	0.00017	0	0.000555	0	1.3e-05	2.2e-05	1.6e-05	0	278	52	0	42	2	coli/dispar	38	coli/dispar/moshkovskii/hartmanni, coli/moshkovskii/dispar,hartmanni/dispar/moshkovskii, hartmanni/moshkovskii	0	0	0	0
FBen54	0	2	74	0	4696	0	6	82	0	0	2	11	0	6	0	1	3	0	0	0.002064	0.011996	0	0.006826	0	0.001056	0.003444	0	0	2e-05	0.00051	0	0.000784	0	4.6e-05	0.000622	0	0	0	0	0	0	0		0		0	0	0	0
FBen55	127	289	150	0	5151	1	4	48	4	18	88	47	0	10	1	1	1	2	0.031034	0.090815	0.051254	0	0.011377	0.006452	0.001056	0.001148	0.001308	0.000447	0.002011	0.001164	0	0.004929	7e-06	1.1e-05	0.00042	2.2e-05	30	570	19	0	61	1	coli/dispar	59	dispar/moshkovskii, dispar/moshkovskii/coli/hartmanni, coli/dispar/moshkovskii, hartmanni/dispar/moshkovskii	0	0	0	0
FBen56	5459	1939	16648	1	2642	0	6	30	0	325	478	859	1	4	0	3	2	0	0.560345	0.493292	0.93675	0.000769	0.004551	0	0.003168	0.002296	0	0.03676	0.01745	0.14478	1e-05	0.000692	0	3.6e-05	0.000296	0	3	6	11	0	11	0		11	dispar/moshkovskii, coli/dispar/moshkovskii/hartmanni	1	1	1	0
FBen57	9835	22	4939	10	19968	2	2	0	2	349	8	637	3	10	1	1	0	1	0.601724	0.008256	0.694656	0.002306	0.011377	0.006452	0.001056	0	0.000654	0.057296	0.000154	0.039011	3e-05	0.007902	1.2e-05	8e-06	0	6e-06	2	0	1	0	0	0		0		1	0	1	0
FBen58	7	4	27846	0	4399	2	1689	2	6	5	4	874	0	9	2	2	1	2	0.008621	0.004128	0.953108	0	0.010239	0.012903	0.002112	0.001148	0.001308	4.4e-05	4e-05	0.215553	0	0.005613	1.3e-05	0.000143	2.1e-05	2.4e-05	0	6	70	0	14	0		14	coli/dispar/moshkovskii/hartmanni, hartmanni/dispar, hartmanni/dispar/moshkovskii, hartmanni/moshkovskii	0	0	1	0
FBen59	78	0	11900	0	11243	0	2	0	0	33	0	799	0	10	0	1	0	0	0.056897	0	0.87132	0	0.011377	0	0.001056	0	0	0.0005	0	0.084075	0	0.007816	0	8e-06	0	0	0	45	0	0	13	0		13	coli/dispar/moshkovskii/hartmanni	0	0	1	0
FBen60	61	18819	15378	26	37403	3	7	2	2	16	832	14	1	13	2	2	1	1	0.027586	0.858617	0.015267	0.000769	0.01479	0.012903	0.002112	0.001148	0.000654	0.000303	0.140408	0.000824	1.2e-05	0.009329	1.6e-05	3.3e-05	1.5e-05	5e-06	0	0	83	0	2	0		2	hartmanni/dispar/moshkovskii, hartmanni/dispar/moshkovskii/coli	0	1	0	0
FBen61	45062	17	1084	8	12262	2	5	7	0	426	2	10	2	8	2	2	3	0	0.734483	0.002064	0.010905	0.001537	0.009101	0.012903	0.002112	0.003444	0	0.203021	8.3e-05	0.000682	3.8e-05	0.008066	1.3e-05	3.1e-05	5.9e-05	0	7	3	0	0	2	0		2	dispar/moshkovskii	1	0	0	0
FBen62	4612	7535	16368	0	12474	2	1295	152	16	303	744	857	0	6	2	3	3	1	0.522414	0.767802	0.934569	0	0.006826	0.012903	0.003168	0.003444	0.000654	0.030032	0.061848	0.141011	0	0.00619	1.3e-05	0.000247	0.000676	1.8e-05	0	365	2	0	23	0		23	coli/dispar/moshkovskii, coli/dispar/moshkovskii/hartmanni	1	1	1	0
FBen63	21	0	10502	0	2691	1	3	24	8	4	0	810	0	6	1	1	3	2	0.006897	0	0.883315	0	0.006826	0.006452	0.001056	0.003444	0.001308	9.5e-05	0	0.093609	0	0.001127	7e-06	1.1e-05	0.000155	2.1e-05	278	1553	96	0	319	1	coli/dispar	317	dispar/moshkovskii, dispar/moshkovskii/coli/hartmanni, dispar/moshkovskii/hartmanni,, coli/dispar/moshkovskii, hartmanni/moshkovskii	0	0	1	0
FBen64	605	1	4206	0	10341	0	2	6	0	157	1	636	0	9	0	1	1	0	0.27069	0.001032	0.693566	0	0.010239	0	0.001056	0.001148	0	0.004083	1e-05	0.036566	0	0.00641	0	2.1e-05	6.1e-05	0	0	0	0	0	0	0		0		1	0	1	0
FBen65	1013	65690	36	1	4317	1	6	2	4	178	916	6	1	6	1	1	1	2	0.306897	0.945304	0.006543	0.000769	0.006826	0.006452	0.001056	0.001148	0.001308	0.006673	0.352599	0.000192	1e-05	0.004341	6e-06	1.7e-05	2.2e-05	1.3e-05	0	129	0	0	11	0		11	coli/dispar/moshkovskii/hartmanni, coli/moshkovskii/dispar	1	1	0	0
FBen66	1976	23	72	1	9866	0	10	20	0	254	11	7	1	9	0	2	2	0	0.437931	0.011352	0.007634	0.000769	0.010239	0	0.002112	0.002296	0	0.012847	0.000209	0.000395	1e-05	0.007921	0	5.1e-05	0.000148	0	53	0	0	0	70	18	dispar/moshkovskii	34	dispar/moshkovskii, dispar/moshkovskii/coli/hartmanni, dispar/moshkovskii/hartmanni	1	0	0	0
FBen69	961	2	38	4	8192	0	5	12	4	196	1	3	1	9	0	2	1	1	0.337931	0.001032	0.003272	0.000769	0.010239	0	0.002112	0.001148	0.000654	0.006432	2e-05	0.000234	1.2e-05	0.001581	0	3.5e-05	6e-05	1.2e-05	0	2	0	0	0	0		0		1	0	0	0
FBen70	53	29759	100	6	5326	0	4	0	2	16	886	32	1	10	0	1	0	1	0.027586	0.914345	0.034896	0.000769	0.011377	0	0.001056	0	0.000654	0.000272	0.20767	0.000797	1.2e-05	0.004344	0	1.3e-05	0	5e-06	0	68	3	0	9	0		9	coli/dispar/moshkovskii/hartmanni	0	1	0	0
FBen71	3	4	92	0	7586	0	5	6	2	3	3	12	0	6	0	1	2	1	0.005172	0.003096	0.013086	0	0.006826	0	0.001056	0.002296	0.000654	2.3e-05	3.3e-05	0.000538	0	0.004772	0	2.1e-05	6e-05	6e-06	0	75	0	0	12	0		12	coli/dispar/moshkovskii, coli/dispar/moshkovskii/hartmanni	0	0	0	0
FBen72	56	8	43953	11	7260	1	12	17	2	14	5	899	1	12	1	2	3	1	0.024138	0.00516	0.980371	0.000769	0.013652	0.006452	0.002112	0.003444	0.000654	0.000202	7.1e-05	0.305344	1.2e-05	0.008466	6e-06	2.8e-05	0.000176	4e-06	0	0	0	0	0	0		0		0	0	1	0
FBen73	36	17137	65	7	6363	5	6	20	20	10	861	10	3	11	4	1	2	1	0.017241	0.888545	0.010905	0.002306	0.012514	0.025806	0.001056	0.002296	0.000654	0.000206	0.130494	0.000238	3.2e-05	0.003846	3.2e-05	1.3e-05	0.000171	4.3e-05	0	0	10	0	2	0		2	hartmanni/moshkovskii	0	1	0	0
FBen74	17	4	35	515	10545	0	3	3	6	8	4	16	177	7	0	1	2	1	0.013793	0.004128	0.017448	0.136049	0.007964	0	0.001056	0.002296	0.000654	8.8e-05	3.9e-05	0.000279	0.004428	0.00109	0	1.3e-05	3.2e-05	3e-05	0	0	266	0	33	1	dispar/hartmanni	31	dispar/moshkovskii/hartmannii, hartmanni/dispar, hartmanni/dispar/coli/moshkovskii, hartmanni/moshkovskii	0	0	0	1
FBen75	31	3579	17	2	5611	0	0	8	48	15	608	7	1	9	0	0	2	1	0.025862	0.627451	0.007634	0.000769	0.010239	0	0	0.002296	0.000654	0.000221	0.031641	0.000116	2e-05	0.007511	0	0	5.7e-05	5.2e-05	0	28	0	0	4	0		4	coli/dispar/moshkovskii, coli/moshkovskii/dispar/hartmanni	0	1	0	0
FBen76	34	3637	40	0	4894	1	0	5	380	15	608	5	0	6	1	0	1	1	0.025862	0.627451	0.005453	0	0.006826	0.006452	0	0.001148	0.000654	0.000207	0.031062	0.000237	0	0.005276	7e-06	0	3.6e-05	7.2e-05	0	2	38	0	19	4	dispar/moshkovskii dispar/hartmanni	11	hartmanni/dispar, hartmanni/dispar/moshkovskii, hartmanni/moshkovskii, hartmanni/moshkovskii/dispar/coli	0	1	0	0
FBen77	560	2	6913	0	6486	0	0	83	2	142	1	728	0	7	0	0	1	1	0.244828	0.001032	0.793893	0	0.007964	0	0	0.001148	0.000654	0.003874	1.7e-05	0.061337	0	0.001222	0	0	0.00022	1.2e-05	118	0	177	0	76	1	dispar/hartmanni	74	dispar/moshkovskii, dispar/moshkovskii/coli/hartmanni, dispar/moshkovskii/hartmanni, hartmanni/dispar, hartmanni/moshkovskii	1	0	1	0
FBen78	10	0	660	0	5156	0	4	10	0	6	0	234	0	8	0	1	3	0	0.010345	0	0.25518	0	0.009101	0	0.001056	0.003444	0	6.1e-05	0	0.006305	0	0.002708	0	3.6e-05	0.000104	0	34	0	0	0	37	11	dispar/moshkovskii	15	dispar/moshkovskii	0	0	1	0
FBen79	8	3930	10	0	13685	1	0	4	6	6	631	4	0	6	1	0	1	1	0.010345	0.651187	0.004362	0	0.006826	0.006452	0	0.001148	0.000654	5.2e-05	0.033811	9.8e-05	0	0.006654	6e-06	0	4.1e-05	2.7e-05	0	0	17	0	2	0		2	hartmanni/moshkovskii/dispar, hartmanni/moshkovskii/dispar/coli	0	1	0	0
FBen80	6	4	22312	1	16207	0	11	7	0	4	3	575	1	11	0	2	1	0	0.006897	0.003096	0.627045	0.000769	0.012514	0	0.002112	0.001148	0	3.9e-05	3.8e-05	0.028309	1e-05	0.007906	0	2.1e-05	7.1e-05	0	0	0	39	0	7	1	dispar/hartmanni	5	hartmanni/dispar/moshkovskii, hartmanni/dispar/moshkovskii/coli, hartmanni/moshkovskii	0	0	1	0
FBen81	1	27	17119	0	5211	0	3	2	2	1	13	868	0	7	0	2	1	1	0.001724	0.013416	0.946565	0	0.007964	0	0.002112	0.001148	0.000654	8e-06	0.00026	0.144728	0	0.001541	0	2.1e-05	2.2e-05	1.2e-05	0	22	2	0	5	0		5	coli/dispar/moshkovskii/hartmanni, coli/moshkovskii/dispar/hartmanni, hartmanni/moshkovskii	0	0	1	0
FBen82	8	35	18468	18	9083	0	4	8	0	2	18	864	2	10	0	1	1	0	0.003448	0.018576	0.942203	0.001537	0.011377	0	0.001056	0.001148	0	4.7e-05	0.000305	0.140275	2.2e-05	0.0072	0	3.8e-05	7.4e-05	0	0	0	0	0	0	0		0		0	0	1	0
FBey01	58303	28	3049	15	130860	2	59	1155	8	426	4	11	3	14	2	4	4	1	0.734483	0.004128	0.011996	0.002306	0.015927	0.012903	0.004224	0.004592	0.000654	0.249575	0.000128	0.000763	4.2e-05	0.009798	1.3e-05	0.000125	0.000431	2.7e-05	0	44	0	0	4	0		4	coli/moshkovskii/dispar/hartmanni	1	0	0	0
FBey02	53	1	56330	0	136299	0	128	8	12	27	1	9	0	11	0	2	3	1	0.046552	0.001032	0.009815	0	0.012514	0	0.002112	0.003444	0.000654	0.000358	1e-05	0.000747	0	0.010054	0	0.000166	6.4e-05	3e-05	0	0	0	0	0	0		0		0	0	0	0
FBey03	9	2	99	0	202594	0	43	22	40	8	2	13	0	9	0	2	2	1	0.013793	0.002064	0.014177	0	0.010239	0	0.002112	0.002296	0.000654	6.5e-05	2e-05	0.000579	0	0.00964	0	0.000103	0.000163	6.9e-05	0	0	0	0	0	0		0		0	0	0	0
FBey04	19597	6822	1636	2	11380	0	63	383	4	373	738	8	2	8	0	3	2	1	0.643103	0.76161	0.008724	0.001537	0.009101	0	0.003168	0.002296	0.000654	0.108509	0.055362	0.000832	2e-05	0.010626	0	0.000212	0.00053	2.4e-05	5	0	0	0	7	0		7	dispar/moshkovskii, dispar/moshkovskii/coli/hartmanni	1	1	0	0
FBey05	9	70	164	0	4705	0	8	74	0	7	29	6	0	8	0	3	2	0	0.012069	0.029928	0.006543	0	0.009101	0	0.003168	0.002296	0	6.4e-05	0.000605	0.000626	0	0.00393	0	6.6e-05	0.000524	0	0	0	0	0	0	0		0		0	0	0	0
FBey06	221	4	4763	0	57348	0	144	0	0	45	2	6	0	14	0	1	0	0	0.077586	0.002064	0.006543	0	0.015927	0	0.001056	0	0	0.001147	4e-05	0.00049	0	0.011924	0	0.000109	0	0	0	0	0	0	0	0		0		0	0	0	0
FBey07	22185	11071	678	3	7877	0	4	66	4	389	778	6	1	7	0	1	3	1	0.67069	0.80289	0.006543	0.000769	0.007964	0	0.001056	0.003444	0.000654	0.113853	0.081513	0.000492	1.2e-05	0.007968	0	1.4e-05	0.000346	7e-06	0	12	0	0	2	0		2	coli/moshkovskii/dispar/hartmanni	1	1	0	0
FBey08	19413	4	919	17	7364	1	13	61	48	376	3	6	3	9	1	2	4	1	0.648276	0.003096	0.006543	0.002306	0.010239	0.006452	0.002112	0.004592	0.000654	0.10576	3.1e-05	0.000643	3.1e-05	0.008965	7e-06	4.3e-05	0.000488	5.6e-05	0	0	0	0	0	0		0		1	0	0	0
FBey09	21876	4	8506	14	98507	0	33	108	6	382	1	16	2	11	0	2	4	1	0.658621	0.001032	0.017448	0.001537	0.012514	0	0.002112	0.004592	0.000654	0.123553	1.7e-05	0.000692	2.2e-05	0.014317	0	7.4e-05	0.000436	2.8e-05	0	1	0	0	0	0		0		1	0	0	0
FBey10	31705	2249	3116	1	12652	0	1	7	2	375	451	17	1	11	0	1	4	1	0.646552	0.465428	0.018539	0.000769	0.012514	0	0.001056	0.004592	0.000654	0.160444	0.018727	0.000788	1e-05	0.007625	0	1e-05	6.4e-05	6e-06	0	0	0	0	0	0		0		1	1	0	0
FBey11	16	0	1157	0	44553	0	12	22	10	13	0	20	0	11	0	2	2	1	0.022414	0	0.02181	0	0.012514	0	0.002112	0.002296	0.000654	0.000108	0	0.000668	0	0.00936	0	6e-05	0.000207	3.4e-05	0	0	11	0	0	0		0		0	0	0	0
FBey12	9	1	66335	0	195109	0	24	4	0	7	1	873	0	13	0	2	1	0	0.012069	0.001032	0.952017	0	0.01479	0	0.002112	0.001148	0	5.3e-05	1e-05	0.318774	0	0.021677	0	0.00011	4e-05	0	0	0	0	0	0	0		0		0	0	1	0
FBey13	47	1	1014	0	9843	0	0	4	0	24	1	3	0	10	0	0	2	0	0.041379	0.001032	0.003272	0	0.011377	0	0	0.002296	0	0.000321	1e-05	0.00043	0	0.013468	0	0	3.1e-05	0	0	0	0	0	0	0		0		0	0	0	0
FBey14	2	0	189	0	14567	0	0	0	12	1	0	4	0	7	0	0	0	1	0.001724	0	0.004362	0	0.007964	0	0	0	0.000654	1.5e-05	0	0.0006	0	0.00555	0	0	0	3.7e-05	0	0	172	0	29	2	dispar/hartmanni coli/hartmanni	25	hartmanni/dispar, hartmanni/dispar/moshkovskii, hartmanni/dispar/moshkovskii/coli, hartmanni/moshkovskii	0	0	0	0
FBey15	2	0	1375	2	28207	0	2	2	42	1	0	5	1	11	0	1	1	1	0.001724	0	0.005453	0.000769	0.012514	0	0.001056	0.001148	0.000654	1.5e-05	0	0.00057	9e-06	0.010542	0	2.1e-05	1.2e-05	7e-05	0	0	0	0	0	0		0		0	0	0	0
FBey16	0	1	19936	0	55553	0	115	144	92	0	1	8	0	11	0	2	4	1	0	0.001032	0.008724	0	0.012514	0	0.002112	0.004592	0.000654	0	1e-05	0.001046	0	0.009134	0	0.000161	0.000482	7.2e-05	0	0	0	0	0	0		0		0	0	0	0
FBey17	0	0	401	0	247302	0	423	64	14	0	0	9	0	8	0	3	4	1	0	0	0.009815	0	0.009101	0	0.003168	0.004592	0.000654	0	0	0.000406	0	0.010706	0	0.000196	0.00024	4.7e-05	0	0	0	0	0	0		0		0	0	0	0
FBey18	18	6816	1040	2	21371	1	24	14	6	7	716	3	1	8	1	3	2	1	0.012069	0.738906	0.003272	0.000769	0.009101	0.006452	0.003168	0.002296	0.000654	0.000125	0.055218	0.000423	1.2e-05	0.008443	7e-06	6.8e-05	0.000114	1.5e-05	0	0	180	0	31	0		31	hartmanni/dispar/moshkovskii, hartmanni/dispar/moshkovskii/coli, hartmanni/moshkovskii	0	1	0	0
FBey19	4061	12	3455	39	6259	0	3	18	8	299	12	585	2	9	0	1	3	1	0.515517	0.012384	0.63795	0.001537	0.010239	0	0.001056	0.003444	0.000654	0.02601	0.000119	0.030841	3e-05	0.007876	0	9e-06	0.000117	2.5e-05	0	1	0	0	0	0		0		1	0	1	0
FBey20	11	3662	7898	1	9641	3	4	115	66	5	596	747	1	9	3	2	4	1	0.008621	0.615067	0.814613	0.000769	0.010239	0.019355	0.002112	0.004592	0.000654	8.2e-05	0.03054	0.059323	1e-05	0.008227	2e-05	2.3e-05	0.00056	7.1e-05	0	2	1	0	0	0		0		0	1	1	0
FBey21	0	3	410	0	20300	0	118	176	0	0	3	11	0	10	0	2	2	0	0	0.003096	0.011996	0	0.011377	0	0.002112	0.002296	0	0	3e-05	0.000679	0	0.009199	0	0.000213	0.000919	0	1	0	0	0	1	0		1	dispar/moshkovskii	0	0	0	0
FBey22	0	0	1050	23	109982	0	207	202	50	0	0	9	1	12	0	2	2	2	0	0	0.009815	0.000769	0.013652	0	0.002112	0.002296	0.001308	0	0	0.000499	1.2e-05	0.017909	0	0.000172	0.000564	8.3e-05	0	0	0	0	0	0		0		0	0	0	0
FBey23	3	6	36937	12	118352	1	10	197	64	3	6	820	2	11	1	3	4	1	0.005172	0.006192	0.89422	0.001537	0.012514	0.006452	0.003168	0.004592	0.000654	2.3e-05	6e-05	0.094756	2.1e-05	0.014673	6e-06	8.4e-05	0.000357	6.9e-05	0	0	0	0	0	0		0		0	0	1	0
FBey24	3	2	40467	1	77878	2	90	409	110	1	2	881	1	12	2	4	3	1	0.001724	0.002064	0.960742	0.000769	0.013652	0.012903	0.004224	0.003444	0.000654	1.2e-05	2e-05	0.23411	1e-05	0.01324	1.3e-05	0.000274	0.000795	6.9e-05	0	0	0	0	0	0		0		0	0	1	0
FBey25	7	2848	30	0	3449	0	2	164	2	5	520	11	0	5	0	1	3	1	0.008621	0.536636	0.011996	0	0.005688	0	0.001056	0.003444	0.000654	5.3e-05	0.024464	0.000252	0	0.004168	0	1.3e-05	0.000752	5e-06	0	0	0	0	0	0		0		0	1	0	0
FBey26	4	4	12778	0	6878	0	3	5	4	3	1	796	0	9	0	1	3	1	0.005172	0.001032	0.868048	0	0.010239	0	0.001056	0.003444	0.000654	3.1e-05	4e-05	0.104478	0	0.007709	0	2e-05	5.4e-05	1.5e-05	0	0	0	0	0	0		0		0	0	1	0
FBey27	2468	7	1614	0	2538	0	2	30	40	257	4	275	0	9	0	1	3	1	0.443103	0.004128	0.299891	0	0.010239	0	0.001056	0.003444	0.000654	0.016427	4.2e-05	0.008793	0	0.006568	0	1.1e-05	0.000267	7.2e-05	0	0	0	0	0	0		0		1	0	1	0
FBey28	0	6	5935	0	5579	0	18	10	0	0	4	663	0	10	0	3	2	0	0	0.004128	0.72301	0	0.011377	0	0.003168	0.002296	0	0	5.1e-05	0.04901	0	0.003697	0	0.000135	0.0001	0	0	12	0	0	3	0		3	coli/dispar/moshkovskii/hartmanni	0	0	1	0
FBey29	41	3	137381	0	37740	1	413	38	6	4	3	906	0	11	1	4	3	1	0.006897	0.003096	0.988004	0	0.012514	0.006452	0.004224	0.003444	0.000654	7.6e-05	3e-05	0.608105	0	0.009659	7e-06	0.000155	0.000287	1.9e-05	0	3	0	0	0	0		0		0	0	1	0
FBey30	33	21951	2275	1	24846	2	23	10	0	13	846	13	1	11	2	2	2	0	0.022414	0.873065	0.014177	0.000769	0.012514	0.012903	0.002112	0.002296	0	0.000226	0.160313	0.000823	9e-06	0.010341	1.3e-05	6.4e-05	9.5e-05	0	0	0	0	0	0	0		0		0	1	0	0
FBey31	8	12	52883	0	37817	1	46	1822	20	5	11	895	0	13	1	4	5	1	0.008621	0.011352	0.976009	0	0.01479	0.006452	0.004224	0.005741	0.000654	5.4e-05	0.000112	0.348011	0	0.014738	6e-06	6.6e-05	0.002522	5.1e-05	0	0	0	0	0	0		0		0	0	1	0
FBey32	18	9556	1093	0	8898	0	3	86	14	12	765	22	0	12	0	1	3	1	0.02069	0.789474	0.023991	0	0.013652	0	0.001056	0.003444	0.000654	0.000111	0.075863	0.000695	0	0.010335	0	1.4e-05	0.000632	5.4e-05	0	18	0	0	0	0		0		0	1	0	0
[truncated: 10 more columns]
