# Supplementary material for: Changes in the Human Gut Microbiota Associated With Colonization by Blastocystis sp. and Entamoeba spp. in Non-Industrialized Populations
Source: Front Cell Infect Microbiol. 2021 Mar 18;11:533528. doi: 10.3389/fcimb.2021.533528 (PMC8013780; doi:10.3389/fcimb.2021.533528)
Supplement: Supplementary file 4 [file Table_3.xlsx]

## Sheet: GLS linear model
Index	Factor	numDF	F-value	p-value	Coefficients	Value	Std.Error	t.value	p.value	2.5 %	97.5 %	Variance structure	% increase in colonized
faith_pd	(Intercept)	1	2100.74	1.65244e-73		13.0251	0.430259	30.2726	0	12.1818	13.8683
faith_pd	Blastocystis colonization (negVSpos)	1	36.6326	2.01559e-08		-1.43189	0.430259	-3.32797	0.00119	-2.27518	-0.588595		10.9933
faith_pd	Entamoeba colonization (negVSpos)	1	16.4632	9.30361e-05		-1.63094	0.430259	-3.7906	0.000246	-2.47424	-0.78765		12.5216
faith_pd	Blastocystis colonization (negVSpos):Entamoeba colonization(negVSpos)	1	0.742898	0.390609		-0.370847	0.430259	-0.861915	0.390609	-1.21414	0.472446
shannon	(Intercept)	1	6655.19	3.12563e-100		5.65079	0.100392	56.287	0	5.45402	5.84755
shannon	Blastocystis colonization (negVSpos)	1	20.841	1.3072e-05		-0.338469	0.100392	-3.37146	0.001032	-0.535234	-0.141703		5.98977
shannon	Entamoeba colonization (negVSpos)	1	0.779005	0.37937		-0.110634	0.100392	-1.10202	0.272859	-0.3074	0.086131
shannon	Blastocystis colonization (negVSpos):Entamoeba colonization(negVSpos)	1	0.435701	0.510585		-0.066267	0.100392	-0.660076	0.510585	-0.263032	0.130499
observed_otus	(Intercept)	1	992.03	7.22125e-57		189.735	9.39881	20.1871	0	171.313	208.156
observed_otus	Blastocystis colonization (negVSpos)	1	29.6251	3.2147e-07		-24.9978	9.39881	-2.65967	0.00899	-43.4191	-6.57644		13.1751
observed_otus	Entamoeba colonization (negVSpos)	1	15.3185	0.000157756		-28.2269	9.39881	-3.00325	0.003307	-46.6483	-9.8056	1.000 (E+), 0.707 (E-)	14.8771
observed_otus	Blastocystis colonization (negVSpos):Entamoeba colonization(negVSpos)	1	0.046936	0.828885		-2.03623	9.39881	-0.216647	0.828885	-20.4576	16.3851
pielou_eveness	(Intercept)	1	12205.3	1.52829e-114		0.757728	0.009734	77.8435	0	0.73865	0.776806
pielou_eveness	Blastocystis colonization (negVSpos)	1	6.60024	0.0115356		-0.024127	0.009734	-2.4786	0.014709	-0.043205	-0.005048		3.18412
pielou_eveness	Entamoeba colonization (negVSpos)	1	1.62656	0.204866		0.005729	0.009734	0.588575	0.557353	-0.013349	0.024807
pielou_eveness	Blastocystis colonization (negVSpos):Entamoeba colonization(negVSpos)	1	0.572	0.4513		-0.007359	0.009734	-0.755989	0.451272	-0.026437	0.011719
Variance structure is specified for factors with heterogeneous variances. The numbers represent the variance parameter estimates for each factor level.
