# Supplementary material for: Changes in the Human Gut Microbiota Associated With Colonization by Blastocystis sp. and Entamoeba spp. in Non-Industrialized Populations
Source: Front Cell Infect Microbiol. 2021 Mar 18;11:533528. doi: 10.3389/fcimb.2021.533528 (PMC8013780; doi:10.3389/fcimb.2021.533528)
Supplement: Supplementary file 5 [file Table_4.xlsx]

## Sheet: Permanova
Index	Factor	DF	SS	R2	F	p-value
Bray-Curtis	Blastocystis colonization	1	0.555441	0.0156752	1.82666	0.01
Bray-Curtis	Entamoeba colonization	1	0.495494	0.0139834	1.62952	0.016
Bray-Curtis	Blastocystis x Entamoeba	1	0.399659	0.0112788	1.31435	0.074
Bray-Curtis	Residual	110	33.4482	0.943943
Bray-Curtis	Total	113	35.4345	1
weighted Unifrac	Blastocystis colonization	1	0.17246	0.0252015	2.99575	0.046
weighted Unifrac	Entamoeba colonization	1	0.0600461	0.00877454	1.04305	0.304
weighted Unifrac	Blastocystis x Entamoeba	1	0.0820607	0.0119915	1.42546	0.208
weighted Unifrac	Residual	110	6.33248	0.925366
weighted Unifrac	Total	113	6.84322	1
unweighted Unifrac	Blastocystis colonization	1	0.554841	0.0362309	4.56994	0.001
unweighted Unifrac	Entamoeba colonization	1	0.4227	0.0276022	3.48156	0.001
unweighted Unifrac	Blastocystis x Entamoeba	1	0.187321	0.012232	1.54287	0.079
unweighted Unifrac	Residual	110	13.3552	0.872091
unweighted Unifrac	Total	113	15.314	1
