# Supplementary material for: Changes in the Human Gut Microbiota Associated With Colonization by Blastocystis sp. and Entamoeba spp. in Non-Industrialized Populations
Source: Front Cell Infect Microbiol. 2021 Mar 18;11:533528. doi: 10.3389/fcimb.2021.533528 (PMC8013780; doi:10.3389/fcimb.2021.533528)
Supplement: Supplementary file 6 [file Table_5.xlsx]

## Sheet: Blastocystis level 3
Blastocystis_colonization_positive Blastocystis_colonization_negative Taxon
0.0009849922 0.0001071485 D_0__Archaea	D_1__Euryarchaeota	D_2__Methanobacteria
0.0001614394 0.0000000000 D_0__Archaea	D_1__Euryarchaeota	D_2__Thermoplasmata
0.001396617 0.000720335 D_0__Bacteria	D_1__Actinobacteria	D_2__Actinobacteria
0.002639367 0.005236485 D_0__Bacteria	D_1__Actinobacteria	D_2__Coriobacteriia
0.3624008 0.4540349 D_0__Bacteria	D_1__Bacteroidetes	D_2__Bacteroidia
0.01759689 0.00499991 D_0__Bacteria	D_1__Cyanobacteria	D_2__Melainabacteria
0.0055534540 0.0003638806 D_0__Bacteria	D_1__Elusimicrobia	D_2__Elusimicrobia
0.0024842880 0.0009919193 D_0__Bacteria	D_1__Epsilonbacteraeota	D_2__Campylobacteria
0.005371115 0.006982688 D_0__Bacteria	D_1__Firmicutes	D_2__Bacilli
0.4406292 0.3401933 D_0__Bacteria	D_1__Firmicutes	D_2__Clostridia
0.03068711 0.04561237 D_0__Bacteria	D_1__Firmicutes	D_2__Erysipelotrichia
0.01607579 0.02333928 D_0__Bacteria	D_1__Firmicutes	D_2__Negativicutes
1.220639e-04 5.728732e-05 D_0__Bacteria	D_1__Firmicutes	Other
0.0009425879 0.0287433800 D_0__Bacteria	D_1__Fusobacteria	D_2__Fusobacteriia
0.0001962715 0.0000000000 D_0__Bacteria	D_1__Kiritimatiellaeota	D_2__Kiritimatiellae
0.008170710 0.003395865 D_0__Bacteria	D_1__Lentisphaerae	D_2__Lentisphaeria
0.01196257 0.01125484 D_0__Bacteria	D_1__Proteobacteria	D_2__Alphaproteobacteria
0.0014423530 0.0007044218 D_0__Bacteria	D_1__Proteobacteria	D_2__Deltaproteobacteria
0.05180356 0.06356983 D_0__Bacteria	D_1__Proteobacteria	D_2__Gammaproteobacteria
1.847618e-05 0.000000e+00 D_0__Bacteria	D_1__Proteobacteria	Other
0.00666051 0.00000000 D_0__Bacteria	D_1__Spirochaetes	D_2__Spirochaetia
0.000000e+00 2.121753e-05 D_0__Bacteria	D_1__Synergistetes	D_2__Synergistia
0.03062350 0.00744523 D_0__Bacteria	D_1__Tenericutes	D_2__Mollicutes
0.002031168 0.002177979 D_0__Bacteria	D_1__Verrucomicrobia	D_2__Verrucomicrobiae
4.08899e-05 0.00000e+00 D_0__Bacteria	Other	Other
0.000000e+00 1.591314e-05 D_0__Eukaryota	Other	Other
4.240434e-06 3.182629e-05 Unassigned	Other	Other

## Sheet: Blastocystis level 4
Blastocystis_colonization_positive Blastocystis_colonization_negative Taxon
0.0009849922 0.0001071485 D_0__Archaea	D_1__Euryarchaeota	D_2__Methanobacteria	D_3__Methanobacteriales
0.0001614394 0.0000000000 D_0__Archaea	D_1__Euryarchaeota	D_2__Thermoplasmata	D_3__Methanomassiliicoccales
8.783756e-06 9.547886e-06 D_0__Bacteria	D_1__Actinobacteria	D_2__Actinobacteria	D_3__Actinomycetales
0.0013793530 0.0006991175 D_0__Bacteria	D_1__Actinobacteria	D_2__Actinobacteria	D_3__Bifidobacteriales
2.423105e-06 0.000000e+00 D_0__Bacteria	D_1__Actinobacteria	D_2__Actinobacteria	D_3__Corynebacteriales
6.057763e-06 1.166964e-05 D_0__Bacteria	D_1__Actinobacteria	D_2__Actinobacteria	D_3__Micrococcales
0.002639367 0.005236485 D_0__Bacteria	D_1__Actinobacteria	D_2__Coriobacteriia	D_3__Coriobacteriales
0.3623323 0.4540349 D_0__Bacteria	D_1__Bacteroidetes	D_2__Bacteroidia	D_3__Bacteroidales
6.845272e-05 0.000000e+00 D_0__Bacteria	D_1__Bacteroidetes	D_2__Bacteroidia	D_3__Flavobacteriales
0.01759689 0.00499991 D_0__Bacteria	D_1__Cyanobacteria	D_2__Melainabacteria	D_3__Gastranaerophilales
0.0055534540 0.0003638806 D_0__Bacteria	D_1__Elusimicrobia	D_2__Elusimicrobia	D_3__Elusimicrobiales
0.0024842880 0.0009919193 D_0__Bacteria	D_1__Epsilonbacteraeota	D_2__Campylobacteria	D_3__Campylobacterales
2.180795e-05 3.394804e-05 D_0__Bacteria	D_1__Firmicutes	D_2__Bacilli	D_3__Bacillales
0.005349307 0.006948740 D_0__Bacteria	D_1__Firmicutes	D_2__Bacilli	D_3__Lactobacillales
0.4406292 0.3401933 D_0__Bacteria	D_1__Firmicutes	D_2__Clostridia	D_3__Clostridiales
0.03068711 0.04561237 D_0__Bacteria	D_1__Firmicutes	D_2__Erysipelotrichia	D_3__Erysipelotrichales
0.01607579 0.02333928 D_0__Bacteria	D_1__Firmicutes	D_2__Negativicutes	D_3__Selenomonadales
1.220639e-04 5.728732e-05 D_0__Bacteria	D_1__Firmicutes	Other	Other
0.0009425879 0.0287433800 D_0__Bacteria	D_1__Fusobacteria	D_2__Fusobacteriia	D_3__Fusobacteriales
0.0001962715 0.0000000000 D_0__Bacteria	D_1__Kiritimatiellaeota	D_2__Kiritimatiellae	D_3__WCHB1-41
0.008170710 0.003395865 D_0__Bacteria	D_1__Lentisphaerae	D_2__Lentisphaeria	D_3__Victivallales
0.000000e+00 1.591314e-05 D_0__Bacteria	D_1__Proteobacteria	D_2__Alphaproteobacteria	D_3__Acetobacterales
0.01092427 0.01007196 D_0__Bacteria	D_1__Proteobacteria	D_2__Alphaproteobacteria	D_3__Rhodospirillales
1.02982e-05 0.00000e+00 D_0__Bacteria	D_1__Proteobacteria	D_2__Alphaproteobacteria	D_3__Rickettsiales
9.995308e-06 1.117103e-03 D_0__Bacteria	D_1__Proteobacteria	D_2__Alphaproteobacteria	D_3__Sphingomonadales
1.018007e-03 4.986118e-05 D_0__Bacteria	D_1__Proteobacteria	D_2__Alphaproteobacteria	Other
0.0014423530 0.0007044218 D_0__Bacteria	D_1__Proteobacteria	D_2__Deltaproteobacteria	D_3__Desulfovibrionales
0.04402418 0.05035131 D_0__Bacteria	D_1__Proteobacteria	D_2__Gammaproteobacteria	D_3__Aeromonadales
0.004947375 0.007047401 D_0__Bacteria	D_1__Proteobacteria	D_2__Gammaproteobacteria	D_3__Betaproteobacteriales
0.002287411 0.004412184 D_0__Bacteria	D_1__Proteobacteria	D_2__Gammaproteobacteria	D_3__Enterobacteriales
0.000538838 0.001756811 D_0__Bacteria	D_1__Proteobacteria	D_2__Gammaproteobacteria	D_3__Pasteurellales
4.543322e-06 2.121753e-06 D_0__Bacteria	D_1__Proteobacteria	D_2__Gammaproteobacteria	D_3__Pseudomonadales
1.211553e-06 0.000000e+00 D_0__Bacteria	D_1__Proteobacteria	D_2__Gammaproteobacteria	D_3__Xanthomonadales
1.847618e-05 0.000000e+00 D_0__Bacteria	D_1__Proteobacteria	Other	Other
0.00666051 0.00000000 D_0__Bacteria	D_1__Spirochaetes	D_2__Spirochaetia	D_3__Spirochaetales
0.000000e+00 2.121753e-05 D_0__Bacteria	D_1__Synergistetes	D_2__Synergistia	D_3__Synergistales
0.003641321 0.002408189 D_0__Bacteria	D_1__Tenericutes	D_2__Mollicutes	D_3__Anaeroplasmatales
0.0039208870 0.0008200574 D_0__Bacteria	D_1__Tenericutes	D_2__Mollicutes	D_3__Izimaplasmatales
0.022710850 0.004216983 D_0__Bacteria	D_1__Tenericutes	D_2__Mollicutes	D_3__Mollicutes RF39
0.0003504416 0.0000000000 D_0__Bacteria	D_1__Tenericutes	D_2__Mollicutes	D_3__Mycoplasmatales
0.0006097138 0.0011542330 D_0__Bacteria	D_1__Verrucomicrobia	D_2__Verrucomicrobiae	D_3__Opitutales
0.001421454 0.001023746 D_0__Bacteria	D_1__Verrucomicrobia	D_2__Verrucomicrobiae	D_3__Verrucomicrobiales
4.08899e-05 0.00000e+00 D_0__Bacteria	Other	Other	Other
0.000000e+00 1.591314e-05 D_0__Eukaryota	Other	Other	Other
4.240434e-06 3.182629e-05 Unassigned	Other	Other	Other

## Sheet: Blastocystis level 5
Blastocystis_colonization_positive Blastocystis_colonization_negative Taxon
0.0009849922 0.0001071485 D_0__Archaea	D_1__Euryarchaeota	D_2__Methanobacteria	D_3__Methanobacteriales	D_4__Methanobacteriaceae
0.0001614394 0.0000000000 D_0__Archaea	D_1__Euryarchaeota	D_2__Thermoplasmata	D_3__Methanomassiliicoccales	D_4__Methanomethylophilaceae
8.783756e-06 9.547886e-06 D_0__Bacteria	D_1__Actinobacteria	D_2__Actinobacteria	D_3__Actinomycetales	D_4__Actinomycetaceae
0.0013793530 0.0006991175 D_0__Bacteria	D_1__Actinobacteria	D_2__Actinobacteria	D_3__Bifidobacteriales	D_4__Bifidobacteriaceae
2.423105e-06 0.000000e+00 D_0__Bacteria	D_1__Actinobacteria	D_2__Actinobacteria	D_3__Corynebacteriales	D_4__Corynebacteriaceae
0.000000e+00 2.121753e-06 D_0__Bacteria	D_1__Actinobacteria	D_2__Actinobacteria	D_3__Micrococcales	D_4__Microbacteriaceae
6.057763e-06 9.547886e-06 D_0__Bacteria	D_1__Actinobacteria	D_2__Actinobacteria	D_3__Micrococcales	D_4__Micrococcaceae
0.0001147946 0.0005505948 D_0__Bacteria	D_1__Actinobacteria	D_2__Coriobacteriia	D_3__Coriobacteriales	D_4__Atopobiaceae
0.001956052 0.003639866 D_0__Bacteria	D_1__Actinobacteria	D_2__Coriobacteriia	D_3__Coriobacteriales	D_4__Coriobacteriaceae
9.722709e-05 7.213959e-05 D_0__Bacteria	D_1__Actinobacteria	D_2__Coriobacteriia	D_3__Coriobacteriales	D_4__Coriobacteriales Incertae Sedis
0.0004712939 0.0009738844 D_0__Bacteria	D_1__Actinobacteria	D_2__Coriobacteriia	D_3__Coriobacteriales	D_4__Eggerthellaceae
0.02309280 0.06942799 D_0__Bacteria	D_1__Bacteroidetes	D_2__Bacteroidia	D_3__Bacteroidales	D_4__Bacteroidaceae
0.0004449427 0.0000000000 D_0__Bacteria	D_1__Bacteroidetes	D_2__Bacteroidia	D_3__Bacteroidales	D_4__Bacteroidales RF16 group
0.0006239495 0.0007256394 D_0__Bacteria	D_1__Bacteroidetes	D_2__Bacteroidia	D_3__Bacteroidales	D_4__Barnesiellaceae
0.002543957 0.002288310 D_0__Bacteria	D_1__Bacteroidetes	D_2__Bacteroidia	D_3__Bacteroidales	D_4__Marinifilaceae
0.011644230 0.007220324 D_0__Bacteria	D_1__Bacteroidetes	D_2__Bacteroidia	D_3__Bacteroidales	D_4__Muribaculaceae
1.453863e-05 4.243505e-06 D_0__Bacteria	D_1__Bacteroidetes	D_2__Bacteroidia	D_3__Bacteroidales	D_4__Porphyromonadaceae
0.2990908 0.3533556 D_0__Bacteria	D_1__Bacteroidetes	D_2__Bacteroidia	D_3__Bacteroidales	D_4__Prevotellaceae
0.02062153 0.01418073 D_0__Bacteria	D_1__Bacteroidetes	D_2__Bacteroidia	D_3__Bacteroidales	D_4__Rikenellaceae
0.002160804 0.006123378 D_0__Bacteria	D_1__Bacteroidetes	D_2__Bacteroidia	D_3__Bacteroidales	D_4__Tannerellaceae
0.0001996033 0.0000000000 D_0__Bacteria	D_1__Bacteroidetes	D_2__Bacteroidia	D_3__Bacteroidales	D_4__p-2534-18B5 gut group
0.001895171 0.000694874 D_0__Bacteria	D_1__Bacteroidetes	D_2__Bacteroidia	D_3__Bacteroidales	D_4__uncultured
0.000000e+00 1.379139e-05 D_0__Bacteria	D_1__Bacteroidetes	D_2__Bacteroidia	D_3__Bacteroidales	Other
6.845272e-05 0.000000e+00 D_0__Bacteria	D_1__Bacteroidetes	D_2__Bacteroidia	D_3__Flavobacteriales	D_4__Flavobacteriaceae
0.0005406553 0.0007436743 D_0__Bacteria	D_1__Cyanobacteria	D_2__Melainabacteria	D_3__Gastranaerophilales	D_4__Candidatus Melainabacteria bacterium MEL.A1
1.575018e-05 1.676184e-04 D_0__Bacteria	D_1__Cyanobacteria	D_2__Melainabacteria	D_3__Gastranaerophilales	D_4__Clostridium sp. CAG:306
0.0008426348 0.0000000000 D_0__Bacteria	D_1__Cyanobacteria	D_2__Melainabacteria	D_3__Gastranaerophilales	D_4__gut metagenome
0.006558740 0.001235921 D_0__Bacteria	D_1__Cyanobacteria	D_2__Melainabacteria	D_3__Gastranaerophilales	D_4__uncultured bacterium
5.058232e-05 1.379139e-05 D_0__Bacteria	D_1__Cyanobacteria	D_2__Melainabacteria	D_3__Gastranaerophilales	D_4__uncultured rumen bacterium
0.009588530 0.002838905 D_0__Bacteria	D_1__Cyanobacteria	D_2__Melainabacteria	D_3__Gastranaerophilales	Other
0.0055534540 0.0003638806 D_0__Bacteria	D_1__Elusimicrobia	D_2__Elusimicrobia	D_3__Elusimicrobiales	D_4__Elusimicrobiaceae
5.149098e-06 0.000000e+00 D_0__Bacteria	D_1__Epsilonbacteraeota	D_2__Campylobacteria	D_3__Campylobacterales	D_4__Arcobacteraceae
0.0024276480 0.0009919193 D_0__Bacteria	D_1__Epsilonbacteraeota	D_2__Campylobacteria	D_3__Campylobacterales	D_4__Campylobacteraceae
5.149098e-05 0.000000e+00 D_0__Bacteria	D_1__Epsilonbacteraeota	D_2__Campylobacteria	D_3__Campylobacterales	D_4__Helicobacteraceae
3.331769e-06 9.547886e-06 D_0__Bacteria	D_1__Firmicutes	D_2__Bacilli	D_3__Bacillales	D_4__Bacillaceae
1.787040e-05 2.440015e-05 D_0__Bacteria	D_1__Firmicutes	D_2__Bacilli	D_3__Bacillales	D_4__Family XI
6.057763e-07 0.000000e+00 D_0__Bacteria	D_1__Firmicutes	D_2__Bacilli	D_3__Bacillales	D_4__Staphylococcaceae
3.331769e-06 6.365258e-06 D_0__Bacteria	D_1__Firmicutes	D_2__Bacilli	D_3__Lactobacillales	D_4__Aerococcaceae
4.088990e-05 5.198294e-05 D_0__Bacteria	D_1__Firmicutes	D_2__Bacilli	D_3__Lactobacillales	D_4__Carnobacteriaceae
0.0001408430 0.0001580706 D_0__Bacteria	D_1__Firmicutes	D_2__Bacilli	D_3__Lactobacillales	D_4__Enterococcaceae
0.0011191720 0.0005017945 D_0__Bacteria	D_1__Firmicutes	D_2__Bacilli	D_3__Lactobacillales	D_4__Lactobacillaceae
0.0006136513 0.0018416810 D_0__Bacteria	D_1__Firmicutes	D_2__Bacilli	D_3__Lactobacillales	D_4__Leuconostocaceae
0.003428997 0.004354897 D_0__Bacteria	D_1__Firmicutes	D_2__Bacilli	D_3__Lactobacillales	D_4__Streptococcaceae
2.423105e-06 3.394804e-05 D_0__Bacteria	D_1__Firmicutes	D_2__Bacilli	D_3__Lactobacillales	Other
0.006567523 0.001534027 D_0__Bacteria	D_1__Firmicutes	D_2__Clostridia	D_3__Clostridiales	D_4__Christensenellaceae
0.008361833 0.004277453 D_0__Bacteria	D_1__Firmicutes	D_2__Clostridia	D_3__Clostridiales	D_4__Clostridiaceae 1
0.024603300 0.007332777 D_0__Bacteria	D_1__Firmicutes	D_2__Clostridia	D_3__Clostridiales	D_4__Clostridiales vadinBB60 group
7.784225e-05 4.243505e-05 D_0__Bacteria	D_1__Firmicutes	D_2__Clostridia	D_3__Clostridiales	D_4__Defluviitaleaceae
6.360651e-06 1.273052e-05 D_0__Bacteria	D_1__Firmicutes	D_2__Clostridia	D_3__Clostridiales	D_4__Eubacteriaceae
6.663539e-05 1.273052e-05 D_0__Bacteria	D_1__Firmicutes	D_2__Clostridia	D_3__Clostridiales	D_4__Family XI
0.0021217310 0.0009696409 D_0__Bacteria	D_1__Firmicutes	D_2__Clostridia	D_3__Clostridiales	D_4__Family XIII
0.2066445 0.2204999 D_0__Bacteria	D_1__Firmicutes	D_2__Clostridia	D_3__Clostridiales	D_4__Lachnospiraceae
2.695704e-04 6.471345e-05 D_0__Bacteria	D_1__Firmicutes	D_2__Clostridia	D_3__Clostridiales	D_4__Peptococcaceae
0.004478201 0.003199603 D_0__Bacteria	D_1__Firmicutes	D_2__Clostridia	D_3__Clostridiales	D_4__Peptostreptococcaceae
0.1823532 0.1019672 D_0__Bacteria	D_1__Firmicutes	D_2__Clostridia	D_3__Clostridiales	D_4__Ruminococcaceae
0.0050785250 0.0002800713 D_0__Bacteria	D_1__Firmicutes	D_2__Clostridia	D_3__Clostridiales	Other
0.03068711 0.04561237 D_0__Bacteria	D_1__Firmicutes	D_2__Erysipelotrichia	D_3__Erysipelotrichales	D_4__Erysipelotrichaceae
0.004612683 0.005270433 D_0__Bacteria	D_1__Firmicutes	D_2__Negativicutes	D_3__Selenomonadales	D_4__Acidaminococcaceae
0.01146310 0.01806884 D_0__Bacteria	D_1__Firmicutes	D_2__Negativicutes	D_3__Selenomonadales	D_4__Veillonellaceae
1.220639e-04 5.728732e-05 D_0__Bacteria	D_1__Firmicutes	Other	Other	Other
0.0009386503 0.0287433800 D_0__Bacteria	D_1__Fusobacteria	D_2__Fusobacteriia	D_3__Fusobacteriales	D_4__Fusobacteriaceae
3.937546e-06 0.000000e+00 D_0__Bacteria	D_1__Fusobacteria	D_2__Fusobacteriia	D_3__Fusobacteriales	D_4__Leptotrichiaceae
0.0001962715 0.0000000000 D_0__Bacteria	D_1__Kiritimatiellaeota	D_2__Kiritimatiellae	D_3__WCHB1-41	Other
0.001348155 0.002681895 D_0__Bacteria	D_1__Lentisphaerae	D_2__Lentisphaeria	D_3__Victivallales	D_4__Victivallaceae
0.0068225550 0.0007139697 D_0__Bacteria	D_1__Lentisphaerae	D_2__Lentisphaeria	D_3__Victivallales	D_4__vadinBE97
0.000000e+00 1.591314e-05 D_0__Bacteria	D_1__Proteobacteria	D_2__Alphaproteobacteria	D_3__Acetobacterales	D_4__Acetobacteraceae
0.01092427 0.01007196 D_0__Bacteria	D_1__Proteobacteria	D_2__Alphaproteobacteria	D_3__Rhodospirillales	D_4__uncultured
1.02982e-05 0.00000e+00 D_0__Bacteria	D_1__Proteobacteria	D_2__Alphaproteobacteria	D_3__Rickettsiales	D_4__Mitochondria
9.995308e-06 1.117103e-03 D_0__Bacteria	D_1__Proteobacteria	D_2__Alphaproteobacteria	D_3__Sphingomonadales	D_4__Sphingomonadaceae
1.018007e-03 4.986118e-05 D_0__Bacteria	D_1__Proteobacteria	D_2__Alphaproteobacteria	Other	Other
0.0014423530 0.0007044218 D_0__Bacteria	D_1__Proteobacteria	D_2__Deltaproteobacteria	D_3__Desulfovibrionales	D_4__Desulfovibrionaceae
0.04402418 0.05035131 D_0__Bacteria	D_1__Proteobacteria	D_2__Gammaproteobacteria	D_3__Aeromonadales	D_4__Succinivibrionaceae
0.004898004 0.007047401 D_0__Bacteria	D_1__Proteobacteria	D_2__Gammaproteobacteria	D_3__Betaproteobacteriales	D_4__Burkholderiaceae
1.211553e-06 0.000000e+00 D_0__Bacteria	D_1__Proteobacteria	D_2__Gammaproteobacteria	D_3__Betaproteobacteriales	D_4__Neisseriaceae
4.815921e-05 0.000000e+00 D_0__Bacteria	D_1__Proteobacteria	D_2__Gammaproteobacteria	D_3__Betaproteobacteriales	Other
0.002287411 0.004412184 D_0__Bacteria	D_1__Proteobacteria	D_2__Gammaproteobacteria	D_3__Enterobacteriales	D_4__Enterobacteriaceae
0.000538838 0.001756811 D_0__Bacteria	D_1__Proteobacteria	D_2__Gammaproteobacteria	D_3__Pasteurellales	D_4__Pasteurellaceae
3.634658e-06 2.121753e-06 D_0__Bacteria	D_1__Proteobacteria	D_2__Gammaproteobacteria	D_3__Pseudomonadales	D_4__Moraxellaceae
9.086644e-07 0.000000e+00 D_0__Bacteria	D_1__Proteobacteria	D_2__Gammaproteobacteria	D_3__Pseudomonadales	D_4__Pseudomonadaceae
1.211553e-06 0.000000e+00 D_0__Bacteria	D_1__Proteobacteria	D_2__Gammaproteobacteria	D_3__Xanthomonadales	D_4__Xanthomonadaceae
1.847618e-05 0.000000e+00 D_0__Bacteria	D_1__Proteobacteria	Other	Other	Other
0.00666051 0.00000000 D_0__Bacteria	D_1__Spirochaetes	D_2__Spirochaetia	D_3__Spirochaetales	D_4__Spirochaetaceae
0.000000e+00 2.121753e-05 D_0__Bacteria	D_1__Synergistetes	D_2__Synergistia	D_3__Synergistales	D_4__Synergistaceae
0.003641321 0.002408189 D_0__Bacteria	D_1__Tenericutes	D_2__Mollicutes	D_3__Anaeroplasmatales	D_4__Anaeroplasmataceae
0.0036170900 0.0007160915 D_0__Bacteria	D_1__Tenericutes	D_2__Mollicutes	D_3__Izimaplasmatales	D_4__gut metagenome
0.0003037968 0.0000000000 D_0__Bacteria	D_1__Tenericutes	D_2__Mollicutes	D_3__Izimaplasmatales	D_4__uncultured bacterium
0.0000000000 0.0001039659 D_0__Bacteria	D_1__Tenericutes	D_2__Mollicutes	D_3__Izimaplasmatales	D_4__uncultured organism
0.0010728300 0.0006524389 D_0__Bacteria	D_1__Tenericutes	D_2__Mollicutes	D_3__Mollicutes RF39	D_4__gut metagenome
8.232499e-04 4.880031e-05 D_0__Bacteria	D_1__Tenericutes	D_2__Mollicutes	D_3__Mollicutes RF39	D_4__metagenome
0.0002813831 0.0000000000 D_0__Bacteria	D_1__Tenericutes	D_2__Mollicutes	D_3__Mollicutes RF39	D_4__uncultured Erysipelotrichaceae bacterium
0.0005433813 0.0000180349 D_0__Bacteria	D_1__Tenericutes	D_2__Mollicutes	D_3__Mollicutes RF39	D_4__uncultured Lachnospiraceae bacterium
1.005589e-04 9.547886e-06 D_0__Bacteria	D_1__Tenericutes	D_2__Mollicutes	D_3__Mollicutes RF39	D_4__uncultured Mollicutes bacterium
0.0038545540 0.0007309437 D_0__Bacteria	D_1__Tenericutes	D_2__Mollicutes	D_3__Mollicutes RF39	D_4__uncultured bacterium
1.929397e-04 7.532221e-05 D_0__Bacteria	D_1__Tenericutes	D_2__Mollicutes	D_3__Mollicutes RF39	D_4__uncultured bacterium adhufec202
0.0008008362 0.0003352369 D_0__Bacteria	D_1__Tenericutes	D_2__Mollicutes	D_3__Mollicutes RF39	D_4__uncultured organism
1.114628e-03 4.986118e-05 D_0__Bacteria	D_1__Tenericutes	D_2__Mollicutes	D_3__Mollicutes RF39	D_4__uncultured prokaryote
8.753467e-05 0.000000e+00 D_0__Bacteria	D_1__Tenericutes	D_2__Mollicutes	D_3__Mollicutes RF39	D_4__unidentified
0.0006775607 0.0002906801 D_0__Bacteria	D_1__Tenericutes	D_2__Mollicutes	D_3__Mollicutes RF39	D_4__unidentified rumen bacterium RF39
0.013161400 0.002006117 D_0__Bacteria	D_1__Tenericutes	D_2__Mollicutes	D_3__Mollicutes RF39	Other
0.0003504416 0.0000000000 D_0__Bacteria	D_1__Tenericutes	D_2__Mollicutes	D_3__Mycoplasmatales	D_4__Mycoplasmataceae
0.0006097138 0.0011542330 D_0__Bacteria	D_1__Verrucomicrobia	D_2__Verrucomicrobiae	D_3__Opitutales	D_4__Puniceicoccaceae
0.001421454 0.001023746 D_0__Bacteria	D_1__Verrucomicrobia	D_2__Verrucomicrobiae	D_3__Verrucomicrobiales	D_4__Akkermansiaceae
4.08899e-05 0.00000e+00 D_0__Bacteria	Other	Other	Other	Other
0.000000e+00 1.591314e-05 D_0__Eukaryota	Other	Other	Other	Other
4.240434e-06 3.182629e-05 Unassigned	Other	Other	Other	Other

## Sheet: Blastocystis level 6
0.000000e+00 1.591314e-05 D_0__Bacteria	D_1__Proteobacteria	D_2__Alphaproteobacteria	D_3__Acetobacterales	D_4__Acetobacteraceae	D_5__Acetobacter
0.0001799155 0.0003076541 D_0__Bacteria	D_1__Firmicutes	D_2__Negativicutes	D_3__Selenomonadales	D_4__Acidaminococcaceae	D_5__Acidaminococcus
0.004432768 0.004930953 D_0__Bacteria	D_1__Firmicutes	D_2__Negativicutes	D_3__Selenomonadales	D_4__Acidaminococcaceae	D_5__Phascolarctobacterium
0.000000e+00 3.182629e-05 D_0__Bacteria	D_1__Firmicutes	D_2__Negativicutes	D_3__Selenomonadales	D_4__Acidaminococcaceae	Other
8.783756e-06 9.547886e-06 D_0__Bacteria	D_1__Actinobacteria	D_2__Actinobacteria	D_3__Actinomycetales	D_4__Actinomycetaceae	D_5__Actinomyces
3.331769e-06 0.000000e+00 D_0__Bacteria	D_1__Firmicutes	D_2__Bacilli	D_3__Lactobacillales	D_4__Aerococcaceae	D_5__Aerococcus
0.000000e+00 6.365258e-06 D_0__Bacteria	D_1__Firmicutes	D_2__Bacilli	D_3__Lactobacillales	D_4__Aerococcaceae	D_5__Dolosicoccus
0.001421454 0.001023746 D_0__Bacteria	D_1__Verrucomicrobia	D_2__Verrucomicrobiae	D_3__Verrucomicrobiales	D_4__Akkermansiaceae	D_5__Akkermansia
0.003641321 0.002408189 D_0__Bacteria	D_1__Tenericutes	D_2__Mollicutes	D_3__Anaeroplasmatales	D_4__Anaeroplasmataceae	D_5__Anaeroplasma
5.149098e-06 0.000000e+00 D_0__Bacteria	D_1__Epsilonbacteraeota	D_2__Campylobacteria	D_3__Campylobacterales	D_4__Arcobacteraceae	D_5__Arcobacter
2.423105e-06 0.000000e+00 D_0__Bacteria	D_1__Actinobacteria	D_2__Coriobacteriia	D_3__Coriobacteriales	D_4__Atopobiaceae	D_5__Atopobium
9.601554e-05 5.410469e-04 D_0__Bacteria	D_1__Actinobacteria	D_2__Coriobacteriia	D_3__Coriobacteriales	D_4__Atopobiaceae	D_5__Libanicoccus
1.817329e-06 0.000000e+00 D_0__Bacteria	D_1__Actinobacteria	D_2__Coriobacteriia	D_3__Coriobacteriales	D_4__Atopobiaceae	D_5__Olsenella sp. Marseille-P3359
1.453863e-05 9.547886e-06 D_0__Bacteria	D_1__Actinobacteria	D_2__Coriobacteriia	D_3__Coriobacteriales	D_4__Atopobiaceae	D_5__uncultured
3.331769e-06 9.547886e-06 D_0__Bacteria	D_1__Firmicutes	D_2__Bacilli	D_3__Bacillales	D_4__Bacillaceae	D_5__Bacillus
0.02309280 0.06942799 D_0__Bacteria	D_1__Bacteroidetes	D_2__Bacteroidia	D_3__Bacteroidales	D_4__Bacteroidaceae	D_5__Bacteroides
0.0004449427 0.0000000000 D_0__Bacteria	D_1__Bacteroidetes	D_2__Bacteroidia	D_3__Bacteroidales	D_4__Bacteroidales RF16 group	D_5__uncultured bacterium
0.0005915405 0.0006938131 D_0__Bacteria	D_1__Bacteroidetes	D_2__Bacteroidia	D_3__Bacteroidales	D_4__Barnesiellaceae	D_5__Barnesiella
2.483683e-05 3.182629e-05 D_0__Bacteria	D_1__Bacteroidetes	D_2__Bacteroidia	D_3__Bacteroidales	D_4__Barnesiellaceae	D_5__Coprobacter
7.572203e-06 0.000000e+00 D_0__Bacteria	D_1__Bacteroidetes	D_2__Bacteroidia	D_3__Bacteroidales	D_4__Barnesiellaceae	D_5__uncultured
0.0013793530 0.0006991175 D_0__Bacteria	D_1__Actinobacteria	D_2__Actinobacteria	D_3__Bifidobacteriales	D_4__Bifidobacteriaceae	D_5__Bifidobacterium
2.725993e-04 6.895696e-05 D_0__Bacteria	D_1__Proteobacteria	D_2__Gammaproteobacteria	D_3__Betaproteobacteriales	D_4__Burkholderiaceae	D_5__Parasutterella
0.004528783 0.006921157 D_0__Bacteria	D_1__Proteobacteria	D_2__Gammaproteobacteria	D_3__Betaproteobacteriales	D_4__Burkholderiaceae	D_5__Sutterella
9.662131e-05 5.728732e-05 D_0__Bacteria	D_1__Proteobacteria	D_2__Gammaproteobacteria	D_3__Betaproteobacteriales	D_4__Burkholderiaceae	Other
0.0024276480 0.0009919193 D_0__Bacteria	D_1__Epsilonbacteraeota	D_2__Campylobacteria	D_3__Campylobacterales	D_4__Campylobacteraceae	D_5__Campylobacter
0.0005406553 0.0007436743 D_0__Bacteria	D_1__Cyanobacteria	D_2__Melainabacteria	D_3__Gastranaerophilales	D_4__Candidatus Melainabacteria bacterium MEL.A1	D_5__Candidatus Melainabacteria bacterium MEL.A1
4.088990e-05 4.667856e-05 D_0__Bacteria	D_1__Firmicutes	D_2__Bacilli	D_3__Lactobacillales	D_4__Carnobacteriaceae	D_5__Granulicatella
0.000000e+00 5.304381e-06 D_0__Bacteria	D_1__Firmicutes	D_2__Bacilli	D_3__Lactobacillales	D_4__Carnobacteriaceae	D_5__uncultured
0.005505295 0.001315487 D_0__Bacteria	D_1__Firmicutes	D_2__Clostridia	D_3__Clostridiales	D_4__Christensenellaceae	D_5__Christensenellaceae R-7 group
1.366025e-04 5.198294e-05 D_0__Bacteria	D_1__Firmicutes	D_2__Clostridia	D_3__Clostridiales	D_4__Christensenellaceae	D_5__uncultured
0.0009256261 0.0001665576 D_0__Bacteria	D_1__Firmicutes	D_2__Clostridia	D_3__Clostridiales	D_4__Christensenellaceae	Other
1.817329e-06 0.000000e+00 D_0__Bacteria	D_1__Firmicutes	D_2__Clostridia	D_3__Clostridiales	D_4__Clostridiaceae 1	D_5__Candidatus Arthromitus
0.007055779 0.004177731 D_0__Bacteria	D_1__Firmicutes	D_2__Clostridia	D_3__Clostridiales	D_4__Clostridiaceae 1	D_5__Clostridium sensu stricto 1
7.269315e-06 0.000000e+00 D_0__Bacteria	D_1__Firmicutes	D_2__Clostridia	D_3__Clostridiales	D_4__Clostridiaceae 1	D_5__Clostridium sensu stricto 11
0.000000e+00 7.426134e-06 D_0__Bacteria	D_1__Firmicutes	D_2__Clostridia	D_3__Clostridiales	D_4__Clostridiaceae 1	D_5__Clostridium sensu stricto 13
1.296967e-03 8.699185e-05 D_0__Bacteria	D_1__Firmicutes	D_2__Clostridia	D_3__Clostridiales	D_4__Clostridiaceae 1	D_5__Sarcina
0.000000e+00 5.304381e-06 D_0__Bacteria	D_1__Firmicutes	D_2__Clostridia	D_3__Clostridiales	D_4__Clostridiaceae 1	Other
0.0015117150 0.0003500892 D_0__Bacteria	D_1__Firmicutes	D_2__Clostridia	D_3__Clostridiales	D_4__Clostridiales vadinBB60 group	D_5__Clostridiales bacterium enrichment culture clone 06-1235251-67
0.002967698 0.000771257 D_0__Bacteria	D_1__Firmicutes	D_2__Clostridia	D_3__Clostridiales	D_4__Clostridiales vadinBB60 group	D_5__gut metagenome
0.0018152090 0.0002503668 D_0__Bacteria	D_1__Firmicutes	D_2__Clostridia	D_3__Clostridiales	D_4__Clostridiales vadinBB60 group	D_5__metagenome
0.007197834 0.004474776 D_0__Bacteria	D_1__Firmicutes	D_2__Clostridia	D_3__Clostridiales	D_4__Clostridiales vadinBB60 group	D_5__uncultured bacterium
0.008993960 0.001177573 D_0__Bacteria	D_1__Firmicutes	D_2__Clostridia	D_3__Clostridiales	D_4__Clostridiales vadinBB60 group	D_5__uncultured organism
0.002116885 0.000308715 D_0__Bacteria	D_1__Firmicutes	D_2__Clostridia	D_3__Clostridiales	D_4__Clostridiales vadinBB60 group	Other
1.575018e-05 1.676184e-04 D_0__Bacteria	D_1__Cyanobacteria	D_2__Melainabacteria	D_3__Gastranaerophilales	D_4__Clostridium sp. CAG:306	D_5__Clostridium sp. CAG:306
0.001956052 0.003639866 D_0__Bacteria	D_1__Actinobacteria	D_2__Coriobacteriia	D_3__Coriobacteriales	D_4__Coriobacteriaceae	D_5__Collinsella
4.543322e-06 0.000000e+00 D_0__Bacteria	D_1__Actinobacteria	D_2__Coriobacteriia	D_3__Coriobacteriales	D_4__Coriobacteriales Incertae Sedis	D_5__Raoultibacter
9.268377e-05 7.213959e-05 D_0__Bacteria	D_1__Actinobacteria	D_2__Coriobacteriia	D_3__Coriobacteriales	D_4__Coriobacteriales Incertae Sedis	D_5__uncultured
2.423105e-06 0.000000e+00 D_0__Bacteria	D_1__Actinobacteria	D_2__Actinobacteria	D_3__Corynebacteriales	D_4__Corynebacteriaceae	D_5__Corynebacterium 1
7.784225e-05 4.243505e-05 D_0__Bacteria	D_1__Firmicutes	D_2__Clostridia	D_3__Clostridiales	D_4__Defluviitaleaceae	D_5__Defluviitaleaceae UCG-011
0.0003592253 0.0003118976 D_0__Bacteria	D_1__Proteobacteria	D_2__Deltaproteobacteria	D_3__Desulfovibrionales	D_4__Desulfovibrionaceae	D_5__Bilophila
0.0010319400 0.0003638806 D_0__Bacteria	D_1__Proteobacteria	D_2__Deltaproteobacteria	D_3__Desulfovibrionales	D_4__Desulfovibrionaceae	D_5__Desulfovibrio
3.392347e-05 1.909577e-05 D_0__Bacteria	D_1__Proteobacteria	D_2__Deltaproteobacteria	D_3__Desulfovibrionales	D_4__Desulfovibrionaceae	D_5__Mailhella
1.726462e-05 9.547886e-06 D_0__Bacteria	D_1__Proteobacteria	D_2__Deltaproteobacteria	D_3__Desulfovibrionales	D_4__Desulfovibrionaceae	D_5__uncultured
6.936138e-05 8.911361e-05 D_0__Bacteria	D_1__Actinobacteria	D_2__Coriobacteriia	D_3__Coriobacteriales	D_4__Eggerthellaceae	D_5__Enterorhabdus
3.422636e-05 9.547886e-06 D_0__Bacteria	D_1__Actinobacteria	D_2__Coriobacteriia	D_3__Coriobacteriales	D_4__Eggerthellaceae	D_5__Senegalimassilia
2.241372e-05 1.697402e-05 D_0__Bacteria	D_1__Actinobacteria	D_2__Coriobacteriia	D_3__Coriobacteriales	D_4__Eggerthellaceae	D_5__Slackia
0.0003452925 0.0008582489 D_0__Bacteria	D_1__Actinobacteria	D_2__Coriobacteriia	D_3__Coriobacteriales	D_4__Eggerthellaceae	D_5__uncultured
0.0055534540 0.0003638806 D_0__Bacteria	D_1__Elusimicrobia	D_2__Elusimicrobia	D_3__Elusimicrobiales	D_4__Elusimicrobiaceae	D_5__Elusimicrobium
0.00183005 0.00305108 D_0__Bacteria	D_1__Proteobacteria	D_2__Gammaproteobacteria	D_3__Enterobacteriales	D_4__Enterobacteriaceae	D_5__Escherichia-Shigella
0.0004573611 0.0013611040 D_0__Bacteria	D_1__Proteobacteria	D_2__Gammaproteobacteria	D_3__Enterobacteriales	D_4__Enterobacteriaceae	Other
0.0001408430 0.0001580706 D_0__Bacteria	D_1__Firmicutes	D_2__Bacilli	D_3__Lactobacillales	D_4__Enterococcaceae	D_5__Enterococcus
5.391409e-05 6.895696e-05 D_0__Bacteria	D_1__Firmicutes	D_2__Erysipelotrichia	D_3__Erysipelotrichales	D_4__Erysipelotrichaceae	D_5__[Clostridium] innocuum group
4.092019e-04 8.487010e-06 D_0__Bacteria	D_1__Firmicutes	D_2__Erysipelotrichia	D_3__Erysipelotrichales	D_4__Erysipelotrichaceae	D_5__Asteroleplasma
0.007909318 0.006810826 D_0__Bacteria	D_1__Firmicutes	D_2__Erysipelotrichia	D_3__Erysipelotrichales	D_4__Erysipelotrichaceae	D_5__Catenibacterium
6.693828e-05 2.546103e-05 D_0__Bacteria	D_1__Firmicutes	D_2__Erysipelotrichia	D_3__Erysipelotrichales	D_4__Erysipelotrichaceae	D_5__Coprobacillus
1.908195e-05 1.166964e-05 D_0__Bacteria	D_1__Firmicutes	D_2__Erysipelotrichia	D_3__Erysipelotrichales	D_4__Erysipelotrichaceae	D_5__Dielma
0.0009162366 0.0011011900 D_0__Bacteria	D_1__Firmicutes	D_2__Erysipelotrichia	D_3__Erysipelotrichales	D_4__Erysipelotrichaceae	D_5__Erysipelatoclostridium
0.009069985 0.020591610 D_0__Bacteria	D_1__Firmicutes	D_2__Erysipelotrichia	D_3__Erysipelotrichales	D_4__Erysipelotrichaceae	D_5__Erysipelotrichaceae UCG-003
0.0023167910 0.0009632756 D_0__Bacteria	D_1__Firmicutes	D_2__Erysipelotrichia	D_3__Erysipelotrichales	D_4__Erysipelotrichaceae	D_5__Erysipelotrichaceae UCG-004
7.027005e-05 0.000000e+00 D_0__Bacteria	D_1__Firmicutes	D_2__Erysipelotrichia	D_3__Erysipelotrichales	D_4__Erysipelotrichaceae	D_5__Erysipelotrichaceae UCG-006
3.634658e-06 0.000000e+00 D_0__Bacteria	D_1__Firmicutes	D_2__Erysipelotrichia	D_3__Erysipelotrichales	D_4__Erysipelotrichaceae	D_5__Faecalitalea
1.114628e-04 1.909577e-05 D_0__Bacteria	D_1__Firmicutes	D_2__Erysipelotrichia	D_3__Erysipelotrichales	D_4__Erysipelotrichaceae	D_5__Firmicutes bacterium CAG:345
0.007989886 0.015050650 D_0__Bacteria	D_1__Firmicutes	D_2__Erysipelotrichia	D_3__Erysipelotrichales	D_4__Erysipelotrichaceae	D_5__Holdemanella
9.389532e-06 1.697402e-05 D_0__Bacteria	D_1__Firmicutes	D_2__Erysipelotrichia	D_3__Erysipelotrichales	D_4__Erysipelotrichaceae	D_5__Holdemania
0.000000e+00 5.304381e-06 D_0__Bacteria	D_1__Firmicutes	D_2__Erysipelotrichia	D_3__Erysipelotrichales	D_4__Erysipelotrichaceae	D_5__Merdibacter
0.0008556590 0.0005368034 D_0__Bacteria	D_1__Firmicutes	D_2__Erysipelotrichia	D_3__Erysipelotrichales	D_4__Erysipelotrichaceae	D_5__Solobacterium
0.0003044026 0.0002503668 D_0__Bacteria	D_1__Firmicutes	D_2__Erysipelotrichia	D_3__Erysipelotrichales	D_4__Erysipelotrichaceae	D_5__Turicibacter
0.0005809394 0.0001517053 D_0__Bacteria	D_1__Firmicutes	D_2__Erysipelotrichia	D_3__Erysipelotrichales	D_4__Erysipelotrichaceae	D_5__uncultured
6.360651e-06 0.000000e+00 D_0__Bacteria	D_1__Firmicutes	D_2__Clostridia	D_3__Clostridiales	D_4__Eubacteriaceae	D_5__Anaerofustis
0.000000e+00 1.273052e-05 D_0__Bacteria	D_1__Firmicutes	D_2__Clostridia	D_3__Clostridiales	D_4__Eubacteriaceae	D_5__Eubacterium
1.241841e-05 0.000000e+00 D_0__Bacteria	D_1__Firmicutes	D_2__Clostridia	D_3__Clostridiales	D_4__Family XI	D_5__Anaerococcus
1.02982e-05 0.00000e+00 D_0__Bacteria	D_1__Firmicutes	D_2__Clostridia	D_3__Clostridiales	D_4__Family XI	D_5__Ezakiella
2.725993e-06 0.000000e+00 D_0__Bacteria	D_1__Firmicutes	D_2__Clostridia	D_3__Clostridiales	D_4__Family XI	D_5__Finegoldia
1.787040e-05 2.440015e-05 D_0__Bacteria	D_1__Firmicutes	D_2__Bacilli	D_3__Bacillales	D_4__Family XI	D_5__Gemella
1.211553e-06 0.000000e+00 D_0__Bacteria	D_1__Firmicutes	D_2__Clostridia	D_3__Clostridiales	D_4__Family XI	D_5__Murdochiella
3.119748e-05 6.365258e-06 D_0__Bacteria	D_1__Firmicutes	D_2__Clostridia	D_3__Clostridiales	D_4__Family XI	D_5__Parvimonas
8.783756e-06 6.365258e-06 D_0__Bacteria	D_1__Firmicutes	D_2__Clostridia	D_3__Clostridiales	D_4__Family XI	D_5__Peptoniphilus
0.000000e+00 5.304381e-06 D_0__Bacteria	D_1__Firmicutes	D_2__Clostridia	D_3__Clostridiales	D_4__Family XIII	D_5__[Eubacterium] brachy group
0.0013720830 0.0004858813 D_0__Bacteria	D_1__Firmicutes	D_2__Clostridia	D_3__Clostridiales	D_4__Family XIII	D_5__Family XIII AD3011 group
0.0002756282 0.0002036882 D_0__Bacteria	D_1__Firmicutes	D_2__Clostridia	D_3__Clostridiales	D_4__Family XIII	D_5__Family XIII UCG-001
2.271661e-04 5.304381e-06 D_0__Bacteria	D_1__Firmicutes	D_2__Clostridia	D_3__Clostridiales	D_4__Family XIII	D_5__Mogibacterium
1.514441e-06 0.000000e+00 D_0__Bacteria	D_1__Firmicutes	D_2__Clostridia	D_3__Clostridiales	D_4__Family XIII	D_5__S5-A14a
0.0002453394 0.0002694626 D_0__Bacteria	D_1__Firmicutes	D_2__Clostridia	D_3__Clostridiales	D_4__Family XIII	Other
6.845272e-05 0.000000e+00 D_0__Bacteria	D_1__Bacteroidetes	D_2__Bacteroidia	D_3__Flavobacteriales	D_4__Flavobacteriaceae	D_5__uncultured
1.02982e-05 8.48701e-05 D_0__Bacteria	D_1__Fusobacteria	D_2__Fusobacteriia	D_3__Fusobacteriales	D_4__Fusobacteriaceae	D_5__Cetobacterium
0.0009283521 0.0286585100 D_0__Bacteria	D_1__Fusobacteria	D_2__Fusobacteriia	D_3__Fusobacteriales	D_4__Fusobacteriaceae	D_5__Fusobacterium
0.0008426348 0.0000000000 D_0__Bacteria	D_1__Cyanobacteria	D_2__Melainabacteria	D_3__Gastranaerophilales	D_4__gut metagenome	D_5__gut metagenome
0.0010728300 0.0006524389 D_0__Bacteria	D_1__Tenericutes	D_2__Mollicutes	D_3__Mollicutes RF39	D_4__gut metagenome	D_5__gut metagenome
0.0036170900 0.0007160915 D_0__Bacteria	D_1__Tenericutes	D_2__Mollicutes	D_3__Izimaplasmatales	D_4__gut metagenome	D_5__gut metagenome
5.149098e-05 0.000000e+00 D_0__Bacteria	D_1__Epsilonbacteraeota	D_2__Campylobacteria	D_3__Campylobacterales	D_4__Helicobacteraceae	D_5__Helicobacter
0.0002050553 0.0000000000 D_0__Bacteria	D_1__Firmicutes	D_2__Clostridia	D_3__Clostridiales	D_4__Lachnospiraceae	D_5__[Bacteroides] pectinophilus group
0.01032394 0.01084852 D_0__Bacteria	D_1__Firmicutes	D_2__Clostridia	D_3__Clostridiales	D_4__Lachnospiraceae	D_5__[Eubacterium] eligens group
0.001507171 0.001265625 D_0__Bacteria	D_1__Firmicutes	D_2__Clostridia	D_3__Clostridiales	D_4__Lachnospiraceae	D_5__[Eubacterium] hallii group
0.008395453 0.002426224 D_0__Bacteria	D_1__Firmicutes	D_2__Clostridia	D_3__Clostridiales	D_4__Lachnospiraceae	D_5__[Eubacterium] ruminantium group
0.003116113 0.002135544 D_0__Bacteria	D_1__Firmicutes	D_2__Clostridia	D_3__Clostridiales	D_4__Lachnospiraceae	D_5__[Eubacterium] ventriosum group
3.346914e-04 3.500892e-05 D_0__Bacteria	D_1__Firmicutes	D_2__Clostridia	D_3__Clostridiales	D_4__Lachnospiraceae	D_5__[Eubacterium] xylanophilum group
0.0006593875 0.0005590818 D_0__Bacteria	D_1__Firmicutes	D_2__Clostridia	D_3__Clostridiales	D_4__Lachnospiraceae	D_5__[Ruminococcus] gauvreauii group
0.0002174737 0.0011701470 D_0__Bacteria	D_1__Firmicutes	D_2__Clostridia	D_3__Clostridiales	D_4__Lachnospiraceae	D_5__[Ruminococcus] gnavus group
0.010991810 0.009546825 D_0__Bacteria	D_1__Firmicutes	D_2__Clostridia	D_3__Clostridiales	D_4__Lachnospiraceae	D_5__[Ruminococcus] torques group
1.817329e-05 3.288716e-05 D_0__Bacteria	D_1__Firmicutes	D_2__Clostridia	D_3__Clostridiales	D_4__Lachnospiraceae	D_5__Acetitomaculum
0.01922098 0.03564969 D_0__Bacteria	D_1__Firmicutes	D_2__Clostridia	D_3__Clostridiales	D_4__Lachnospiraceae	D_5__Agathobacter
0.003376294 0.006724895 D_0__Bacteria	D_1__Firmicutes	D_2__Clostridia	D_3__Clostridiales	D_4__Lachnospiraceae	D_5__Anaerostipes
0.01054475 0.01568506 D_0__Bacteria	D_1__Firmicutes	D_2__Clostridia	D_3__Clostridiales	D_4__Lachnospiraceae	D_5__Blautia
0.012986930 0.001242286 D_0__Bacteria	D_1__Firmicutes	D_2__Clostridia	D_3__Clostridiales	D_4__Lachnospiraceae	D_5__Butyrivibrio
2.120217e-06 0.000000e+00 D_0__Bacteria	D_1__Firmicutes	D_2__Clostridia	D_3__Clostridiales	D_4__Lachnospiraceae	D_5__Butyrivibrio 2
0.0005103665 0.0003935851 D_0__Bacteria	D_1__Firmicutes	D_2__Clostridia	D_3__Clostridiales	D_4__Lachnospiraceae	D_5__CAG-56
2.211083e-05 2.970454e-05 D_0__Bacteria	D_1__Firmicutes	D_2__Clostridia	D_3__Clostridiales	D_4__Lachnospiraceae	D_5__Cellulosilyticum
0.001203980 0.001503262 D_0__Bacteria	D_1__Firmicutes	D_2__Clostridia	D_3__Clostridiales	D_4__Lachnospiraceae	D_5__Coprococcus 1
0.022971940 0.008119947 D_0__Bacteria	D_1__Firmicutes	D_2__Clostridia	D_3__Clostridiales	D_4__Lachnospiraceae	D_5__Coprococcus 2
0.001913344 0.002938627 D_0__Bacteria	D_1__Firmicutes	D_2__Clostridia	D_3__Clostridiales	D_4__Lachnospiraceae	D_5__Coprococcus 3
0.01087035 0.01492122 D_0__Bacteria	D_1__Firmicutes	D_2__Clostridia	D_3__Clostridiales	D_4__Lachnospiraceae	D_5__Dorea
1.241841e-05 0.000000e+00 D_0__Bacteria	D_1__Firmicutes	D_2__Clostridia	D_3__Clostridiales	D_4__Lachnospiraceae	D_5__Eisenbergiella
0.00197998 0.00355924 D_0__Bacteria	D_1__Firmicutes	D_2__Clostridia	D_3__Clostridiales	D_4__Lachnospiraceae	D_5__Fusicatenibacter
0.0005379293 0.0005102815 D_0__Bacteria	D_1__Firmicutes	D_2__Clostridia	D_3__Clostridiales	D_4__Lachnospiraceae	D_5__GCA-900066575
2.183823e-04 5.410469e-05 D_0__Bacteria	D_1__Firmicutes	D_2__Clostridia	D_3__Clostridiales	D_4__Lachnospiraceae	D_5__Howardella
2.423105e-06 1.527662e-04 D_0__Bacteria	D_1__Firmicutes	D_2__Clostridia	D_3__Clostridiales	D_4__Lachnospiraceae	D_5__Hungatella
0.003704322 0.011581590 D_0__Bacteria	D_1__Firmicutes	D_2__Clostridia	D_3__Clostridiales	D_4__Lachnospiraceae	D_5__Lachnoclostridium
0.005264499 0.005098571 D_0__Bacteria	D_1__Firmicutes	D_2__Clostridia	D_3__Clostridiales	D_4__Lachnospiraceae	D_5__Lachnospira
0.0001974831 0.0003182629 D_0__Bacteria	D_1__Firmicutes	D_2__Clostridia	D_3__Clostridiales	D_4__Lachnospiraceae	D_5__Lachnospiraceae FCS020 group
9.268377e-05 1.273052e-05 D_0__Bacteria	D_1__Firmicutes	D_2__Clostridia	D_3__Clostridiales	D_4__Lachnospiraceae	D_5__Lachnospiraceae NC2004 group
0.003352063 0.004117261 D_0__Bacteria	D_1__Firmicutes	D_2__Clostridia	D_3__Clostridiales	D_4__Lachnospiraceae	D_5__Lachnospiraceae ND3007 group
0.0003434751 0.0000000000 D_0__Bacteria	D_1__Firmicutes	D_2__Clostridia	D_3__Clostridiales	D_4__Lachnospiraceae	D_5__Lachnospiraceae NK3A20 group
4.046585e-04 6.895696e-05 D_0__Bacteria	D_1__Firmicutes	D_2__Clostridia	D_3__Clostridiales	D_4__Lachnospiraceae	D_5__Lachnospiraceae NK4A136 group
4.876499e-05 0.000000e+00 D_0__Bacteria	D_1__Firmicutes	D_2__Clostridia	D_3__Clostridiales	D_4__Lachnospiraceae	D_5__Lachnospiraceae NK4B4 group
0.0004400965 0.0008465793 D_0__Bacteria	D_1__Firmicutes	D_2__Clostridia	D_3__Clostridiales	D_4__Lachnospiraceae	D_5__Lachnospiraceae UCG-001
0.0007593405 0.0004063156 D_0__Bacteria	D_1__Firmicutes	D_2__Clostridia	D_3__Clostridiales	D_4__Lachnospiraceae	D_5__Lachnospiraceae UCG-003
0.001944239 0.002615060 D_0__Bacteria	D_1__Firmicutes	D_2__Clostridia	D_3__Clostridiales	D_4__Lachnospiraceae	D_5__Lachnospiraceae UCG-004
0.000000e+00 1.273052e-05 D_0__Bacteria	D_1__Firmicutes	D_2__Clostridia	D_3__Clostridiales	D_4__Lachnospiraceae	D_5__Lachnospiraceae UCG-007
3.028881e-06 0.000000e+00 D_0__Bacteria	D_1__Firmicutes	D_2__Clostridia	D_3__Clostridiales	D_4__Lachnospiraceae	D_5__Lachnospiraceae UCG-008
0.001276068 0.001023746 D_0__Bacteria	D_1__Firmicutes	D_2__Clostridia	D_3__Clostridiales	D_4__Lachnospiraceae	D_5__Lachnospiraceae UCG-010
8.904911e-05 5.304381e-06 D_0__Bacteria	D_1__Firmicutes	D_2__Clostridia	D_3__Clostridiales	D_4__Lachnospiraceae	D_5__Marvinbryantia
2.786571e-05 3.394804e-05 D_0__Bacteria	D_1__Firmicutes	D_2__Clostridia	D_3__Clostridiales	D_4__Lachnospiraceae	D_5__Moryella
2.444307e-04 5.304381e-06 D_0__Bacteria	D_1__Firmicutes	D_2__Clostridia	D_3__Clostridiales	D_4__Lachnospiraceae	D_5__Oribacterium
0.000000e+00 1.485227e-05 D_0__Bacteria	D_1__Firmicutes	D_2__Clostridia	D_3__Clostridiales	D_4__Lachnospiraceae	D_5__Pseudobutyrivibrio
0.01607730 0.02560637 D_0__Bacteria	D_1__Firmicutes	D_2__Clostridia	D_3__Clostridiales	D_4__Lachnospiraceae	D_5__Roseburia
0.000000e+00 3.182629e-06 D_0__Bacteria	D_1__Firmicutes	D_2__Clostridia	D_3__Clostridiales	D_4__Lachnospiraceae	D_5__Stomatobaculum
6.057763e-06 0.000000e+00 D_0__Bacteria	D_1__Firmicutes	D_2__Clostridia	D_3__Clostridiales	D_4__Lachnospiraceae	D_5__Tyzzerella
3.240903e-05 1.145746e-04 D_0__Bacteria	D_1__Firmicutes	D_2__Clostridia	D_3__Clostridiales	D_4__Lachnospiraceae	D_5__Tyzzerella 3
0.0002507914 0.0004604203 D_0__Bacteria	D_1__Firmicutes	D_2__Clostridia	D_3__Clostridiales	D_4__Lachnospiraceae	D_5__Tyzzerella 4
0.0004158654 0.0005781776 D_0__Bacteria	D_1__Firmicutes	D_2__Clostridia	D_3__Clostridiales	D_4__Lachnospiraceae	D_5__uncultured
0.04952645 0.04807149 D_0__Bacteria	D_1__Firmicutes	D_2__Clostridia	D_3__Clostridiales	D_4__Lachnospiraceae	Other
0.0011191720 0.0005017945 D_0__Bacteria	D_1__Firmicutes	D_2__Bacilli	D_3__Lactobacillales	D_4__Lactobacillaceae	D_5__Lactobacillus
3.937546e-06 0.000000e+00 D_0__Bacteria	D_1__Fusobacteria	D_2__Fusobacteriia	D_3__Fusobacteriales	D_4__Leptotrichiaceae	D_5__Sneathia
1.635596e-05 6.895696e-05 D_0__Bacteria	D_1__Firmicutes	D_2__Bacilli	D_3__Lactobacillales	D_4__Leuconostocaceae	D_5__Fructobacillus
0.0001826415 0.0008243009 D_0__Bacteria	D_1__Firmicutes	D_2__Bacilli	D_3__Lactobacillales	D_4__Leuconostocaceae	D_5__Leuconostoc
0.0004146538 0.0009484234 D_0__Bacteria	D_1__Firmicutes	D_2__Bacilli	D_3__Lactobacillales	D_4__Leuconostocaceae	D_5__Weissella
0.001175509 0.001056633 D_0__Bacteria	D_1__Bacteroidetes	D_2__Bacteroidia	D_3__Bacteroidales	D_4__Marinifilaceae	D_5__Butyricimonas
0.001365117 0.001231677 D_0__Bacteria	D_1__Bacteroidetes	D_2__Bacteroidia	D_3__Bacteroidales	D_4__Marinifilaceae	D_5__Odoribacter
3.331769e-06 0.000000e+00 D_0__Bacteria	D_1__Bacteroidetes	D_2__Bacteroidia	D_3__Bacteroidales	D_4__Marinifilaceae	D_5__Sanguibacteroides
8.232499e-04 4.880031e-05 D_0__Bacteria	D_1__Tenericutes	D_2__Mollicutes	D_3__Mollicutes RF39	D_4__metagenome	D_5__metagenome
8.435434e-04 9.972237e-05 D_0__Archaea	D_1__Euryarchaeota	D_2__Methanobacteria	D_3__Methanobacteriales	D_4__Methanobacteriaceae	D_5__Methanobrevibacter
1.414488e-04 7.426134e-06 D_0__Archaea	D_1__Euryarchaeota	D_2__Methanobacteria	D_3__Methanobacteriales	D_4__Methanobacteriaceae	D_5__Methanosphaera
0.0001487181 0.0000000000 D_0__Archaea	D_1__Euryarchaeota	D_2__Thermoplasmata	D_3__Methanomassiliicoccales	D_4__Methanomethylophilaceae	D_5__Candidatus Methanogranum
9.995308e-06 0.000000e+00 D_0__Archaea	D_1__Euryarchaeota	D_2__Thermoplasmata	D_3__Methanomassiliicoccales	D_4__Methanomethylophilaceae	D_5__Candidatus Methanomethylophilus
2.725993e-06 0.000000e+00 D_0__Archaea	D_1__Euryarchaeota	D_2__Thermoplasmata	D_3__Methanomassiliicoccales	D_4__Methanomethylophilaceae	Other
0.000000e+00 2.121753e-06 D_0__Bacteria	D_1__Actinobacteria	D_2__Actinobacteria	D_3__Micrococcales	D_4__Microbacteriaceae	D_5__Leifsonia
0.000000e+00 9.547886e-06 D_0__Bacteria	D_1__Actinobacteria	D_2__Actinobacteria	D_3__Micrococcales	D_4__Micrococcaceae	D_5__Arthrobacter
6.057763e-06 0.000000e+00 D_0__Bacteria	D_1__Actinobacteria	D_2__Actinobacteria	D_3__Micrococcales	D_4__Micrococcaceae	D_5__Rothia
4.240434e-06 0.000000e+00 D_0__Bacteria	D_1__Proteobacteria	D_2__Alphaproteobacteria	D_3__Rickettsiales	D_4__Mitochondria	D_5__uncultured bacterium
4.543322e-06 0.000000e+00 D_0__Bacteria	D_1__Proteobacteria	D_2__Alphaproteobacteria	D_3__Rickettsiales	D_4__Mitochondria	D_5__uncultured rumen bacterium
1.514441e-06 0.000000e+00 D_0__Bacteria	D_1__Proteobacteria	D_2__Alphaproteobacteria	D_3__Rickettsiales	D_4__Mitochondria	Other
3.634658e-06 0.000000e+00 D_0__Bacteria	D_1__Proteobacteria	D_2__Gammaproteobacteria	D_3__Pseudomonadales	D_4__Moraxellaceae	D_5__Acinetobacter
0.000000e+00 2.121753e-06 D_0__Bacteria	D_1__Proteobacteria	D_2__Gammaproteobacteria	D_3__Pseudomonadales	D_4__Moraxellaceae	D_5__Enhydrobacter
1.492633e-03 3.925242e-05 D_0__Bacteria	D_1__Bacteroidetes	D_2__Bacteroidia	D_3__Bacteroidales	D_4__Muribaculaceae	D_5__CAG-873
6.663539e-06 0.000000e+00 D_0__Bacteria	D_1__Bacteroidetes	D_2__Bacteroidia	D_3__Bacteroidales	D_4__Muribaculaceae	D_5__gut metagenome
0.006729266 0.005630070 D_0__Bacteria	D_1__Bacteroidetes	D_2__Bacteroidia	D_3__Bacteroidales	D_4__Muribaculaceae	D_5__metagenome
0.0004082932 0.0000000000 D_0__Bacteria	D_1__Bacteroidetes	D_2__Bacteroidia	D_3__Bacteroidales	D_4__Muribaculaceae	D_5__uncultured bacterium
9.086644e-07 0.000000e+00 D_0__Bacteria	D_1__Bacteroidetes	D_2__Bacteroidia	D_3__Bacteroidales	D_4__Muribaculaceae	D_5__uncultured Bacteroidales bacterium
0.0024388550 0.0004254114 D_0__Bacteria	D_1__Bacteroidetes	D_2__Bacteroidia	D_3__Bacteroidales	D_4__Muribaculaceae	D_5__uncultured Porphyromonadaceae bacterium
0.000000000 0.000188836 D_0__Bacteria	D_1__Bacteroidetes	D_2__Bacteroidia	D_3__Bacteroidales	D_4__Muribaculaceae	D_5__uncultured rumen bacterium
0.0005676124 0.0009367537 D_0__Bacteria	D_1__Bacteroidetes	D_2__Bacteroidia	D_3__Bacteroidales	D_4__Muribaculaceae	Other
0.0003504416 0.0000000000 D_0__Bacteria	D_1__Tenericutes	D_2__Mollicutes	D_3__Mycoplasmatales	D_4__Mycoplasmataceae	D_5__Candidatus Lumbricincola
1.211553e-06 0.000000e+00 D_0__Bacteria	D_1__Proteobacteria	D_2__Gammaproteobacteria	D_3__Betaproteobacteriales	D_4__Neisseriaceae	D_5__Neisseria
0.0001996033 0.0000000000 D_0__Bacteria	D_1__Bacteroidetes	D_2__Bacteroidia	D_3__Bacteroidales	D_4__p-2534-18B5 gut group	D_5__uncultured bacterium
6.966427e-06 0.000000e+00 D_0__Bacteria	D_1__Proteobacteria	D_2__Gammaproteobacteria	D_3__Pasteurellales	D_4__Pasteurellaceae	D_5__Aggregatibacter
0.000519756 0.001743020 D_0__Bacteria	D_1__Proteobacteria	D_2__Gammaproteobacteria	D_3__Pasteurellales	D_4__Pasteurellaceae	D_5__Haemophilus
1.211553e-05 1.379139e-05 D_0__Bacteria	D_1__Proteobacteria	D_2__Gammaproteobacteria	D_3__Pasteurellales	D_4__Pasteurellaceae	Other
2.353441e-04 2.970454e-05 D_0__Bacteria	D_1__Firmicutes	D_2__Clostridia	D_3__Clostridiales	D_4__Peptococcaceae	D_5__Peptococcus
3.422636e-05 3.500892e-05 D_0__Bacteria	D_1__Firmicutes	D_2__Clostridia	D_3__Clostridiales	D_4__Peptococcaceae	D_5__uncultured
0.002237435 0.001480983 D_0__Bacteria	D_1__Firmicutes	D_2__Clostridia	D_3__Clostridiales	D_4__Peptostreptococcaceae	D_5__Intestinibacter
3.331769e-06 0.000000e+00 D_0__Bacteria	D_1__Firmicutes	D_2__Clostridia	D_3__Clostridiales	D_4__Peptostreptococcaceae	D_5__Paeniclostridium
1.393285e-05 2.864366e-05 D_0__Bacteria	D_1__Firmicutes	D_2__Clostridia	D_3__Clostridiales	D_4__Peptostreptococcaceae	D_5__Paraclostridium
8.783756e-06 0.000000e+00 D_0__Bacteria	D_1__Firmicutes	D_2__Clostridia	D_3__Clostridiales	D_4__Peptostreptococcaceae	D_5__Peptostreptococcus
0.001456892 0.001240164 D_0__Bacteria	D_1__Firmicutes	D_2__Clostridia	D_3__Clostridiales	D_4__Peptostreptococcaceae	D_5__Romboutsia
0.0007578261 0.0004498115 D_0__Bacteria	D_1__Firmicutes	D_2__Clostridia	D_3__Clostridiales	D_4__Peptostreptococcaceae	D_5__Terrisporobacter
1.453863e-05 4.243505e-06 D_0__Bacteria	D_1__Bacteroidetes	D_2__Bacteroidia	D_3__Bacteroidales	D_4__Porphyromonadaceae	D_5__Porphyromonas
0.03316383 0.05242532 D_0__Bacteria	D_1__Bacteroidetes	D_2__Bacteroidia	D_3__Bacteroidales	D_4__Prevotellaceae	D_5__Alloprevotella
0.001077373 0.003430874 D_0__Bacteria	D_1__Bacteroidetes	D_2__Bacteroidia	D_3__Bacteroidales	D_4__Prevotellaceae	D_5__Paraprevotella
0.0001290303 0.0000000000 D_0__Bacteria	D_1__Bacteroidetes	D_2__Bacteroidia	D_3__Bacteroidales	D_4__Prevotellaceae	D_5__Prevotella
9.086644e-07 0.000000e+00 D_0__Bacteria	D_1__Bacteroidetes	D_2__Bacteroidia	D_3__Bacteroidales	D_4__Prevotellaceae	D_5__Prevotella 1
0.01847133 0.02463036 D_0__Bacteria	D_1__Bacteroidetes	D_2__Bacteroidia	D_3__Bacteroidales	D_4__Prevotellaceae	D_5__Prevotella 2
0.00000e+00 8.48701e-06 D_0__Bacteria	D_1__Bacteroidetes	D_2__Bacteroidia	D_3__Bacteroidales	D_4__Prevotellaceae	D_5__Prevotella 6
0.0022298620 0.0008253617 D_0__Bacteria	D_1__Bacteroidetes	D_2__Bacteroidia	D_3__Bacteroidales	D_4__Prevotellaceae	D_5__Prevotella 7
0.2253936 0.2509513 D_0__Bacteria	D_1__Bacteroidetes	D_2__Bacteroidia	D_3__Bacteroidales	D_4__Prevotellaceae	D_5__Prevotella 9
0.001558662 0.002161005 D_0__Bacteria	D_1__Bacteroidetes	D_2__Bacteroidia	D_3__Bacteroidales	D_4__Prevotellaceae	D_5__Prevotellaceae NK3B31 group
8.480868e-06 0.000000e+00 D_0__Bacteria	D_1__Bacteroidetes	D_2__Bacteroidia	D_3__Bacteroidales	D_4__Prevotellaceae	D_5__Prevotellaceae UCG-001
0.003365996 0.001513870 D_0__Bacteria	D_1__Bacteroidetes	D_2__Bacteroidia	D_3__Bacteroidales	D_4__Prevotellaceae	D_5__Prevotellaceae UCG-003
0.0002841091 0.0000000000 D_0__Bacteria	D_1__Bacteroidetes	D_2__Bacteroidia	D_3__Bacteroidales	D_4__Prevotellaceae	D_5__Prevotellaceae UCG-004
0.01339523 0.01740898 D_0__Bacteria	D_1__Bacteroidetes	D_2__Bacteroidia	D_3__Bacteroidales	D_4__Prevotellaceae	D_5__uncultured
1.241841e-05 0.000000e+00 D_0__Bacteria	D_1__Bacteroidetes	D_2__Bacteroidia	D_3__Bacteroidales	D_4__Prevotellaceae	Other
9.086644e-07 0.000000e+00 D_0__Bacteria	D_1__Proteobacteria	D_2__Gammaproteobacteria	D_3__Pseudomonadales	D_4__Pseudomonadaceae	D_5__Pseudomonas
0.0004694766 0.0011542330 D_0__Bacteria	D_1__Verrucomicrobia	D_2__Verrucomicrobiae	D_3__Opitutales	D_4__Puniceicoccaceae	D_5__uncultured
0.0001402372 0.0000000000 D_0__Bacteria	D_1__Verrucomicrobia	D_2__Verrucomicrobiae	D_3__Opitutales	D_4__Puniceicoccaceae	Other
0.006604779 0.006749295 D_0__Bacteria	D_1__Bacteroidetes	D_2__Bacteroidia	D_3__Bacteroidales	D_4__Rikenellaceae	D_5__Alistipes
2.938015e-05 0.000000e+00 D_0__Bacteria	D_1__Bacteroidetes	D_2__Bacteroidia	D_3__Bacteroidales	D_4__Rikenellaceae	D_5__dgA-11 gut group
6.057763e-07 0.000000e+00 D_0__Bacteria	D_1__Bacteroidetes	D_2__Bacteroidia	D_3__Bacteroidales	D_4__Rikenellaceae	D_5__Rikenella
0.013986770 0.007431438 D_0__Bacteria	D_1__Bacteroidetes	D_2__Bacteroidia	D_3__Bacteroidales	D_4__Rikenellaceae	D_5__Rikenellaceae RC9 gut group
0.015071410 0.006996479 D_0__Bacteria	D_1__Firmicutes	D_2__Clostridia	D_3__Clostridiales	D_4__Ruminococcaceae	D_5__[Eubacterium] coprostanoligenes group
0.0003767928 0.0005145250 D_0__Bacteria	D_1__Firmicutes	D_2__Clostridia	D_3__Clostridiales	D_4__Ruminococcaceae	D_5__Butyricicoccus
0.0011942880 0.0000668352 D_0__Bacteria	D_1__Firmicutes	D_2__Clostridia	D_3__Clostridiales	D_4__Ruminococcaceae	D_5__CAG-352
0.0002120217 0.0000000000 D_0__Bacteria	D_1__Firmicutes	D_2__Clostridia	D_3__Clostridiales	D_4__Ruminococcaceae	D_5__Candidatus Soleaferrea
0.0001253957 0.0000000000 D_0__Bacteria	D_1__Firmicutes	D_2__Clostridia	D_3__Clostridiales	D_4__Ruminococcaceae	D_5__Caproiciproducens
0.02850722 0.03002280 D_0__Bacteria	D_1__Firmicutes	D_2__Clostridia	D_3__Clostridiales	D_4__Ruminococcaceae	D_5__Faecalibacterium
1.514441e-06 0.000000e+00 D_0__Bacteria	D_1__Firmicutes	D_2__Clostridia	D_3__Clostridiales	D_4__Ruminococcaceae	D_5__Fastidiosipila
0.0001814300 0.0003904025 D_0__Bacteria	D_1__Firmicutes	D_2__Clostridia	D_3__Clostridiales	D_4__Ruminococcaceae	D_5__Flavonifractor
0.0005685210 0.0001750446 D_0__Bacteria	D_1__Firmicutes	D_2__Clostridia	D_3__Clostridiales	D_4__Ruminococcaceae	D_5__Fournierella
0.0004879528 0.0002111144 D_0__Bacteria	D_1__Firmicutes	D_2__Clostridia	D_3__Clostridiales	D_4__Ruminococcaceae	D_5__GCA-900066225
6.057763e-06 0.000000e+00 D_0__Bacteria	D_1__Firmicutes	D_2__Clostridia	D_3__Clostridiales	D_4__Ruminococcaceae	D_5__Hydrogenoanaerobacterium
3.331769e-06 7.426134e-06 D_0__Bacteria	D_1__Firmicutes	D_2__Clostridia	D_3__Clostridiales	D_4__Ruminococcaceae	D_5__Intestinimonas
0.0001214581 0.0000000000 D_0__Bacteria	D_1__Firmicutes	D_2__Clostridia	D_3__Clostridiales	D_4__Ruminococcaceae	D_5__Negativibacillus
0.0004918903 0.0006460736 D_0__Bacteria	D_1__Firmicutes	D_2__Clostridia	D_3__Clostridiales	D_4__Ruminococcaceae	D_5__Oscillibacter
1.211553e-06 0.000000e+00 D_0__Bacteria	D_1__Firmicutes	D_2__Clostridia	D_3__Clostridiales	D_4__Ruminococcaceae	D_5__Oscillospira
2.423105e-06 0.000000e+00 D_0__Bacteria	D_1__Firmicutes	D_2__Clostridia	D_3__Clostridiales	D_4__Ruminococcaceae	D_5__Phocea
6.966427e-06 1.485227e-05 D_0__Bacteria	D_1__Firmicutes	D_2__Clostridia	D_3__Clostridiales	D_4__Ruminococcaceae	D_5__Pygmaiobacter
0.0001032849 0.0001050267 D_0__Bacteria	D_1__Firmicutes	D_2__Clostridia	D_3__Clostridiales	D_4__Ruminococcaceae	D_5__Ruminiclostridium 5
0.005491968 0.007750762 D_0__Bacteria	D_1__Firmicutes	D_2__Clostridia	D_3__Clostridiales	D_4__Ruminococcaceae	D_5__Ruminiclostridium 6
0.001796732 0.001489470 D_0__Bacteria	D_1__Firmicutes	D_2__Clostridia	D_3__Clostridiales	D_4__Ruminococcaceae	D_5__Ruminiclostridium 9
0.003591345 0.002891949 D_0__Bacteria	D_1__Firmicutes	D_2__Clostridia	D_3__Clostridiales	D_4__Ruminococcaceae	D_5__Ruminococcaceae NK4A214 group
0.03639716 0.01191046 D_0__Bacteria	D_1__Firmicutes	D_2__Clostridia	D_3__Clostridiales	D_4__Ruminococcaceae	D_5__Ruminococcaceae UCG-002
0.003980253 0.003203846 D_0__Bacteria	D_1__Firmicutes	D_2__Clostridia	D_3__Clostridiales	D_4__Ruminococcaceae	D_5__Ruminococcaceae UCG-003
0.009419215 0.003477552 D_0__Bacteria	D_1__Firmicutes	D_2__Clostridia	D_3__Clostridiales	D_4__Ruminococcaceae	D_5__Ruminococcaceae UCG-005
0.0005458044 0.0041321130 D_0__Bacteria	D_1__Firmicutes	D_2__Clostridia	D_3__Clostridiales	D_4__Ruminococcaceae	D_5__Ruminococcaceae UCG-008
9.692420e-05 4.880031e-05 D_0__Bacteria	D_1__Firmicutes	D_2__Clostridia	D_3__Clostridiales	D_4__Ruminococcaceae	D_5__Ruminococcaceae UCG-009
0.015245570 0.004575559 D_0__Bacteria	D_1__Firmicutes	D_2__Clostridia	D_3__Clostridiales	D_4__Ruminococcaceae	D_5__Ruminococcaceae UCG-010
0.004342507 0.002345597 D_0__Bacteria	D_1__Firmicutes	D_2__Clostridia	D_3__Clostridiales	D_4__Ruminococcaceae	D_5__Ruminococcaceae UCG-013
0.017432730 0.006372684 D_0__Bacteria	D_1__Firmicutes	D_2__Clostridia	D_3__Clostridiales	D_4__Ruminococcaceae	D_5__Ruminococcaceae UCG-014
0.01788130 0.00742189 D_0__Bacteria	D_1__Firmicutes	D_2__Clostridia	D_3__Clostridiales	D_4__Ruminococcaceae	D_5__Ruminococcus 1
0.006727448 0.002397580 D_0__Bacteria	D_1__Firmicutes	D_2__Clostridia	D_3__Clostridiales	D_4__Ruminococcaceae	D_5__Ruminococcus 2
0.003049175 0.002539738 D_0__Bacteria	D_1__Firmicutes	D_2__Clostridia	D_3__Clostridiales	D_4__Ruminococcaceae	D_5__Subdoligranulum
1.877906e-05 2.015665e-05 D_0__Bacteria	D_1__Firmicutes	D_2__Clostridia	D_3__Clostridiales	D_4__Ruminococcaceae	D_5__UBA1819
0.0044603310 0.0007755005 D_0__Bacteria	D_1__Firmicutes	D_2__Clostridia	D_3__Clostridiales	D_4__Ruminococcaceae	D_5__uncultured
0.004412777 0.001462948 D_0__Bacteria	D_1__Firmicutes	D_2__Clostridia	D_3__Clostridiales	D_4__Ruminococcaceae	Other
9.995308e-06 1.117103e-03 D_0__Bacteria	D_1__Proteobacteria	D_2__Alphaproteobacteria	D_3__Sphingomonadales	D_4__Sphingomonadaceae	D_5__Zymomonas
0.00666051 0.00000000 D_0__Bacteria	D_1__Spirochaetes	D_2__Spirochaetia	D_3__Spirochaetales	D_4__Spirochaetaceae	D_5__Treponema 2
6.057763e-07 0.000000e+00 D_0__Bacteria	D_1__Firmicutes	D_2__Bacilli	D_3__Bacillales	D_4__Staphylococcaceae	D_5__Staphylococcus
0.000593055 0.002674469 D_0__Bacteria	D_1__Firmicutes	D_2__Bacilli	D_3__Lactobacillales	D_4__Streptococcaceae	D_5__Lactococcus
0.002835942 0.001680428 D_0__Bacteria	D_1__Firmicutes	D_2__Bacilli	D_3__Lactobacillales	D_4__Streptococcaceae	D_5__Streptococcus
0.0001550787 0.0000000000 D_0__Bacteria	D_1__Proteobacteria	D_2__Gammaproteobacteria	D_3__Aeromonadales	D_4__Succinivibrionaceae	D_5__Anaerobiospirillum
0.017026860 0.002214049 D_0__Bacteria	D_1__Proteobacteria	D_2__Gammaproteobacteria	D_3__Aeromonadales	D_4__Succinivibrionaceae	D_5__Ruminobacter
1.362997e-05 1.198790e-04 D_0__Bacteria	D_1__Proteobacteria	D_2__Gammaproteobacteria	D_3__Aeromonadales	D_4__Succinivibrionaceae	D_5__Succinatimonas
0.02682862 0.04801738 D_0__Bacteria	D_1__Proteobacteria	D_2__Gammaproteobacteria	D_3__Aeromonadales	D_4__Succinivibrionaceae	D_5__Succinivibrio
0.000000e+00 2.121753e-05 D_0__Bacteria	D_1__Synergistetes	D_2__Synergistia	D_3__Synergistales	D_4__Synergistaceae	D_5__Pyramidobacter
0.002160804 0.006123378 D_0__Bacteria	D_1__Bacteroidetes	D_2__Bacteroidia	D_3__Bacteroidales	D_4__Tannerellaceae	D_5__Parabacteroides
0.0003764899 0.0032271860 D_0__Bacteria	D_1__Proteobacteria	D_2__Alphaproteobacteria	D_3__Rhodospirillales	D_4__uncultured	D_5__Azospirillum sp. 47_25
0.0003631629 0.0002832540 D_0__Bacteria	D_1__Bacteroidetes	D_2__Bacteroidia	D_3__Bacteroidales	D_4__uncultured	D_5__gut metagenome
0.0012182160 0.0001665576 D_0__Bacteria	D_1__Proteobacteria	D_2__Alphaproteobacteria	D_3__Rhodospirillales	D_4__uncultured	D_5__gut metagenome
0.001449017 0.000411620 D_0__Bacteria	D_1__Bacteroidetes	D_2__Bacteroidia	D_3__Bacteroidales	D_4__uncultured	D_5__uncultured bacterium
0.0045839090 0.0002461233 D_0__Bacteria	D_1__Proteobacteria	D_2__Alphaproteobacteria	D_3__Rhodospirillales	D_4__uncultured	D_5__uncultured bacterium
8.480868e-05 0.000000e+00 D_0__Bacteria	D_1__Proteobacteria	D_2__Alphaproteobacteria	D_3__Rhodospirillales	D_4__uncultured	D_5__unidentified rumen bacterium RF32
0.004660843 0.006432093 D_0__Bacteria	D_1__Proteobacteria	D_2__Alphaproteobacteria	D_3__Rhodospirillales	D_4__uncultured	Other
8.299135e-05 0.000000e+00 D_0__Bacteria	D_1__Bacteroidetes	D_2__Bacteroidia	D_3__Bacteroidales	D_4__uncultured	Other
0.0003037968 0.0000000000 D_0__Bacteria	D_1__Tenericutes	D_2__Mollicutes	D_3__Izimaplasmatales	D_4__uncultured bacterium	D_5__uncultured bacterium
0.0038545540 0.0007309437 D_0__Bacteria	D_1__Tenericutes	D_2__Mollicutes	D_3__Mollicutes RF39	D_4__uncultured bacterium	D_5__uncultured bacterium
0.006558740 0.001235921 D_0__Bacteria	D_1__Cyanobacteria	D_2__Melainabacteria	D_3__Gastranaerophilales	D_4__uncultured bacterium	D_5__uncultured bacterium
1.929397e-04 7.532221e-05 D_0__Bacteria	D_1__Tenericutes	D_2__Mollicutes	D_3__Mollicutes RF39	D_4__uncultured bacterium adhufec202	D_5__uncultured bacterium adhufec202
0.0002813831 0.0000000000 D_0__Bacteria	D_1__Tenericutes	D_2__Mollicutes	D_3__Mollicutes RF39	D_4__uncultured Erysipelotrichaceae bacterium	D_5__uncultured Erysipelotrichaceae bacterium
0.0005433813 0.0000180349 D_0__Bacteria	D_1__Tenericutes	D_2__Mollicutes	D_3__Mollicutes RF39	D_4__uncultured Lachnospiraceae bacterium	D_5__uncultured Lachnospiraceae bacterium
1.005589e-04 9.547886e-06 D_0__Bacteria	D_1__Tenericutes	D_2__Mollicutes	D_3__Mollicutes RF39	D_4__uncultured Mollicutes bacterium	D_5__uncultured Mollicutes bacterium
0.0000000000 0.0001039659 D_0__Bacteria	D_1__Tenericutes	D_2__Mollicutes	D_3__Izimaplasmatales	D_4__uncultured organism	D_5__uncultured organism
0.0008008362 0.0003352369 D_0__Bacteria	D_1__Tenericutes	D_2__Mollicutes	D_3__Mollicutes RF39	D_4__uncultured organism	D_5__uncultured organism
1.114628e-03 4.986118e-05 D_0__Bacteria	D_1__Tenericutes	D_2__Mollicutes	D_3__Mollicutes RF39	D_4__uncultured prokaryote	D_5__uncultured prokaryote
5.058232e-05 1.379139e-05 D_0__Bacteria	D_1__Cyanobacteria	D_2__Melainabacteria	D_3__Gastranaerophilales	D_4__uncultured rumen bacterium	D_5__uncultured rumen bacterium
8.753467e-05 0.000000e+00 D_0__Bacteria	D_1__Tenericutes	D_2__Mollicutes	D_3__Mollicutes RF39	D_4__unidentified	D_5__unidentified
0.0006775607 0.0002906801 D_0__Bacteria	D_1__Tenericutes	D_2__Mollicutes	D_3__Mollicutes RF39	D_4__unidentified rumen bacterium RF39	D_5__unidentified rumen bacterium RF39
0.0002353441 0.0000000000 D_0__Bacteria	D_1__Lentisphaerae	D_2__Lentisphaeria	D_3__Victivallales	D_4__vadinBE97	D_5__Bacteroidales bacterium 55_9
3.210614e-05 0.000000e+00 D_0__Bacteria	D_1__Lentisphaerae	D_2__Lentisphaeria	D_3__Victivallales	D_4__vadinBE97	D_5__uncultured bacterium
6.048676e-04 3.288716e-05 D_0__Bacteria	D_1__Lentisphaerae	D_2__Lentisphaeria	D_3__Victivallales	D_4__vadinBE97	D_5__uncultured rumen bacterium
0.0059502370 0.0006810826 D_0__Bacteria	D_1__Lentisphaerae	D_2__Lentisphaeria	D_3__Victivallales	D_4__vadinBE97	Other
0.0000560343 0.0002843148 D_0__Bacteria	D_1__Firmicutes	D_2__Negativicutes	D_3__Selenomonadales	D_4__Veillonellaceae	D_5__Allisonella
0.000000e+00 1.273052e-05 D_0__Bacteria	D_1__Firmicutes	D_2__Negativicutes	D_3__Selenomonadales	D_4__Veillonellaceae	D_5__Anaeroglobus
0.001908195 0.004427037 D_0__Bacteria	D_1__Firmicutes	D_2__Negativicutes	D_3__Selenomonadales	D_4__Veillonellaceae	D_5__Anaerovibrio
0.007392893 0.007173645 D_0__Bacteria	D_1__Firmicutes	D_2__Negativicutes	D_3__Selenomonadales	D_4__Veillonellaceae	D_5__Dialister
3.240903e-05 2.283006e-03 D_0__Bacteria	D_1__Firmicutes	D_2__Negativicutes	D_3__Selenomonadales	D_4__Veillonellaceae	D_5__Megamonas
0.001250019 0.002154640 D_0__Bacteria	D_1__Firmicutes	D_2__Negativicutes	D_3__Selenomonadales	D_4__Veillonellaceae	D_5__Megasphaera
0.0002586665 0.0004986118 D_0__Bacteria	D_1__Firmicutes	D_2__Negativicutes	D_3__Selenomonadales	D_4__Veillonellaceae	D_5__Mitsuokella
0.000000e+00 4.880031e-05 D_0__Bacteria	D_1__Firmicutes	D_2__Negativicutes	D_3__Selenomonadales	D_4__Veillonellaceae	D_5__Selenomonas
9.086644e-07 0.000000e+00 D_0__Bacteria	D_1__Firmicutes	D_2__Negativicutes	D_3__Selenomonadales	D_4__Veillonellaceae	D_5__Selenomonas 3
0.0005358091 0.0011255900 D_0__Bacteria	D_1__Firmicutes	D_2__Negativicutes	D_3__Selenomonadales	D_4__Veillonellaceae	D_5__Veillonella
2.816860e-05 6.046995e-05 D_0__Bacteria	D_1__Firmicutes	D_2__Negativicutes	D_3__Selenomonadales	D_4__Veillonellaceae	Other
0.000368312 0.001635871 D_0__Bacteria	D_1__Lentisphaerae	D_2__Lentisphaeria	D_3__Victivallales	D_4__Victivallaceae	D_5__uncultured bacterium
3.937546e-06 0.000000e+00 D_0__Bacteria	D_1__Lentisphaerae	D_2__Lentisphaeria	D_3__Victivallales	D_4__Victivallaceae	D_5__uncultured organism
1.817329e-06 0.000000e+00 D_0__Bacteria	D_1__Lentisphaerae	D_2__Lentisphaeria	D_3__Victivallales	D_4__Victivallaceae	D_5__uncultured rumen bacterium
0.0007835716 0.0010460240 D_0__Bacteria	D_1__Lentisphaerae	D_2__Lentisphaeria	D_3__Victivallales	D_4__Victivallaceae	D_5__Victivallis
0.0001905166 0.0000000000 D_0__Bacteria	D_1__Lentisphaerae	D_2__Lentisphaeria	D_3__Victivallales	D_4__Victivallaceae	Other
1.211553e-06 0.000000e+00 D_0__Bacteria	D_1__Proteobacteria	D_2__Gammaproteobacteria	D_3__Xanthomonadales	D_4__Xanthomonadaceae	D_5__Stenotrophomonas
0.000000e+00 1.379139e-05 D_0__Bacteria	D_1__Bacteroidetes	D_2__Bacteroidia	D_3__Bacteroidales	Other	Other
0.000000e+00 1.591314e-05 D_0__Eukaryota	Other	Other	Other	Other	Other
0.0001962715 0.0000000000 D_0__Bacteria	D_1__Kiritimatiellaeota	D_2__Kiritimatiellae	D_3__WCHB1-41	Other	Other
0.0050785250 0.0002800713 D_0__Bacteria	D_1__Firmicutes	D_2__Clostridia	D_3__Clostridiales	Other	Other
0.009588530 0.002838905 D_0__Bacteria	D_1__Cyanobacteria	D_2__Melainabacteria	D_3__Gastranaerophilales	Other	Other
0.013161400 0.002006117 D_0__Bacteria	D_1__Tenericutes	D_2__Mollicutes	D_3__Mollicutes RF39	Other	Other
1.018007e-03 4.986118e-05 D_0__Bacteria	D_1__Proteobacteria	D_2__Alphaproteobacteria	Other	Other	Other
1.220639e-04 5.728732e-05 D_0__Bacteria	D_1__Firmicutes	Other	Other	Other	Other
1.847618e-05 0.000000e+00 D_0__Bacteria	D_1__Proteobacteria	Other	Other	Other	Other
2.423105e-06 3.394804e-05 D_0__Bacteria	D_1__Firmicutes	D_2__Bacilli	D_3__Lactobacillales	Other	Other
4.08899e-05 0.00000e+00 D_0__Bacteria	Other	Other	Other	Other	Other
4.240434e-06 3.182629e-05 Unassigned	Other	Other	Other	Other	Other
4.815921e-05 0.000000e+00 D_0__Bacteria	D_1__Proteobacteria	D_2__Gammaproteobacteria	D_3__Betaproteobacteriales	Other	Other
Blastocystis_colonization_positive Blastocystis_colonization_negative Taxon

## Sheet: Entamoeba level 3
Entamoeba_colonization_positive Entamoeba_colonization_negative Taxon
0.0009858693 0.0004137064 D_0__Archaea	D_1__Euryarchaeota	D_2__Methanobacteria
1.837758e-04 1.376727e-05 D_0__Archaea	D_1__Euryarchaeota	D_2__Thermoplasmata
0.001123074 0.001483423 D_0__Bacteria	D_1__Actinobacteria	D_2__Actinobacteria
0.00219098 0.00518613 D_0__Bacteria	D_1__Actinobacteria	D_2__Coriobacteriia
0.3781027 0.3916870 D_0__Bacteria	D_1__Bacteroidetes	D_2__Bacteroidia
0.018895230 0.006928378 D_0__Bacteria	D_1__Cyanobacteria	D_2__Melainabacteria
0.005653344 0.001994189 D_0__Bacteria	D_1__Elusimicrobia	D_2__Elusimicrobia
0.001986068 0.002473290 D_0__Bacteria	D_1__Epsilonbacteraeota	D_2__Campylobacteria
0.005579189 0.006016985 D_0__Bacteria	D_1__Firmicutes	D_2__Bacilli
0.4171306 0.4206135 D_0__Bacteria	D_1__Firmicutes	D_2__Clostridia
0.03030509 0.04110562 D_0__Bacteria	D_1__Firmicutes	D_2__Erysipelotrichia
0.01606551 0.02080854 D_0__Bacteria	D_1__Firmicutes	D_2__Negativicutes
0.0001637145 0.0000000000 D_0__Bacteria	D_1__Firmicutes	Other
0.001079011 0.018719350 D_0__Bacteria	D_1__Fusobacteria	D_2__Fusobacteriia
2.009712e-04 5.988762e-05 D_0__Bacteria	D_1__Kiritimatiellaeota	D_2__Kiritimatiellae
0.007498625 0.006363920 D_0__Bacteria	D_1__Lentisphaerae	D_2__Lentisphaeria
0.01100147 0.01335012 D_0__Bacteria	D_1__Proteobacteria	D_2__Alphaproteobacteria
0.001258846 0.001316151 D_0__Bacteria	D_1__Proteobacteria	D_2__Deltaproteobacteria
0.06102610 0.04171689 D_0__Bacteria	D_1__Proteobacteria	D_2__Gammaproteobacteria
2.185248e-05 0.000000e+00 D_0__Bacteria	D_1__Proteobacteria	Other
0.0077185830 0.0003056334 D_0__Bacteria	D_1__Spirochaetes	D_2__Spirochaetia
0.000000e+00 1.376727e-05 D_0__Bacteria	D_1__Synergistetes	D_2__Synergistia
0.02918632 0.01834557 D_0__Bacteria	D_1__Tenericutes	D_2__Mollicutes
0.002584325 0.001063521 D_0__Bacteria	D_1__Verrucomicrobia	D_2__Verrucomicrobiae
4.836205e-05 0.000000e+00 D_0__Bacteria	Other	Other
5.373561e-06 0.000000e+00 D_0__Eukaryota	Other	Other
5.015324e-06 2.065090e-05 Unassigned	Other	Other

## Sheet: Entamoeba level 4
Entamoeba_colonization_positive Entamoeba_colonization_negative Taxon
0.0009858693 0.0004137064 D_0__Archaea	D_1__Euryarchaeota	D_2__Methanobacteria	D_3__Methanobacteriales
1.837758e-04 1.376727e-05 D_0__Archaea	D_1__Euryarchaeota	D_2__Thermoplasmata	D_3__Methanomassiliicoccales
8.955935e-06 8.948724e-06 D_0__Bacteria	D_1__Actinobacteria	D_2__Actinobacteria	D_3__Actinomycetales
0.001104804 0.001465526 D_0__Bacteria	D_1__Actinobacteria	D_2__Actinobacteria	D_3__Bifidobacteriales
2.865899e-06 0.000000e+00 D_0__Bacteria	D_1__Actinobacteria	D_2__Actinobacteria	D_3__Corynebacteriales
6.448273e-06 8.948724e-06 D_0__Bacteria	D_1__Actinobacteria	D_2__Actinobacteria	D_3__Micrococcales
0.00219098 0.00518613 D_0__Bacteria	D_1__Actinobacteria	D_2__Coriobacteriia	D_3__Coriobacteriales
0.3780640 0.3916058 D_0__Bacteria	D_1__Bacteroidetes	D_2__Bacteroidia	D_3__Bacteroidales
3.868964e-05 8.122688e-05 D_0__Bacteria	D_1__Bacteroidetes	D_2__Bacteroidia	D_3__Flavobacteriales
0.018895230 0.006928378 D_0__Bacteria	D_1__Cyanobacteria	D_2__Melainabacteria	D_3__Gastranaerophilales
0.005653344 0.001994189 D_0__Bacteria	D_1__Elusimicrobia	D_2__Elusimicrobia	D_3__Elusimicrobiales
0.001986068 0.002473290 D_0__Bacteria	D_1__Epsilonbacteraeota	D_2__Campylobacteria	D_3__Campylobacterales
2.794252e-05 1.789745e-05 D_0__Bacteria	D_1__Firmicutes	D_2__Bacilli	D_3__Bacillales
0.005551247 0.005999087 D_0__Bacteria	D_1__Firmicutes	D_2__Bacilli	D_3__Lactobacillales
0.4171306 0.4206135 D_0__Bacteria	D_1__Firmicutes	D_2__Clostridia	D_3__Clostridiales
0.03030509 0.04110562 D_0__Bacteria	D_1__Firmicutes	D_2__Erysipelotrichia	D_3__Erysipelotrichales
0.01606551 0.02080854 D_0__Bacteria	D_1__Firmicutes	D_2__Negativicutes	D_3__Selenomonadales
0.0001637145 0.0000000000 D_0__Bacteria	D_1__Firmicutes	Other	Other
0.001079011 0.018719350 D_0__Bacteria	D_1__Fusobacteria	D_2__Fusobacteriia	D_3__Fusobacteriales
2.009712e-04 5.988762e-05 D_0__Bacteria	D_1__Kiritimatiellaeota	D_2__Kiritimatiellae	D_3__WCHB1-41
0.007498625 0.006363920 D_0__Bacteria	D_1__Lentisphaerae	D_2__Lentisphaeria	D_3__Victivallales
0.000000e+00 1.032545e-05 D_0__Bacteria	D_1__Proteobacteria	D_2__Alphaproteobacteria	D_3__Acetobacterales
0.009773075 0.012583280 D_0__Bacteria	D_1__Proteobacteria	D_2__Alphaproteobacteria	D_3__Rhodospirillales
8.955935e-06 6.195271e-06 D_0__Bacteria	D_1__Proteobacteria	D_2__Alphaproteobacteria	D_3__Rickettsiales
1.003065e-05 7.282885e-04 D_0__Bacteria	D_1__Proteobacteria	D_2__Alphaproteobacteria	D_3__Sphingomonadales
1.209409e-03 2.202763e-05 D_0__Bacteria	D_1__Proteobacteria	D_2__Alphaproteobacteria	Other
0.001258846 0.001316151 D_0__Bacteria	D_1__Proteobacteria	D_2__Deltaproteobacteria	D_3__Desulfovibrionales
0.05375352 0.02943442 D_0__Bacteria	D_1__Proteobacteria	D_2__Gammaproteobacteria	D_3__Aeromonadales
0.004899613 0.006401780 D_0__Bacteria	D_1__Proteobacteria	D_2__Gammaproteobacteria	D_3__Betaproteobacteriales
0.001861760 0.004483999 D_0__Bacteria	D_1__Proteobacteria	D_2__Gammaproteobacteria	D_3__Enterobacteriales
0.0005086971 0.0013870520 D_0__Bacteria	D_1__Proteobacteria	D_2__Gammaproteobacteria	D_3__Pasteurellales
1.791187e-06 8.260361e-06 D_0__Bacteria	D_1__Proteobacteria	D_2__Gammaproteobacteria	D_3__Pseudomonadales
7.164748e-07 1.376727e-06 D_0__Bacteria	D_1__Proteobacteria	D_2__Gammaproteobacteria	D_3__Xanthomonadales
2.185248e-05 0.000000e+00 D_0__Bacteria	D_1__Proteobacteria	Other	Other
0.0077185830 0.0003056334 D_0__Bacteria	D_1__Spirochaetes	D_2__Spirochaetia	D_3__Spirochaetales
0.000000e+00 1.376727e-05 D_0__Bacteria	D_1__Synergistetes	D_2__Synergistia	D_3__Synergistales
0.002673884 0.004700145 D_0__Bacteria	D_1__Tenericutes	D_2__Mollicutes	D_3__Anaeroplasmatales
0.003636468 0.002455392 D_0__Bacteria	D_1__Tenericutes	D_2__Mollicutes	D_3__Izimaplasmatales
0.02246149 0.01119004 D_0__Bacteria	D_1__Tenericutes	D_2__Mollicutes	D_3__Mollicutes RF39
0.0004144807 0.0000000000 D_0__Bacteria	D_1__Tenericutes	D_2__Mollicutes	D_3__Mycoplasmatales
0.0009876605 0.0002367970 D_0__Bacteria	D_1__Verrucomicrobia	D_2__Verrucomicrobiae	D_3__Opitutales
0.0015966640 0.0008267245 D_0__Bacteria	D_1__Verrucomicrobia	D_2__Verrucomicrobiae	D_3__Verrucomicrobiales
4.836205e-05 0.000000e+00 D_0__Bacteria	Other	Other	Other
5.373561e-06 0.000000e+00 D_0__Eukaryota	Other	Other	Other
5.015324e-06 2.065090e-05 Unassigned	Other	Other	Other

## Sheet: Entamoeba level 5
Entamoeba_colonization_positive Entamoeba_colonization_negative Taxon
0.0009858693 0.0004137064 D_0__Archaea	D_1__Euryarchaeota	D_2__Methanobacteria	D_3__Methanobacteriales	D_4__Methanobacteriaceae
1.837758e-04 1.376727e-05 D_0__Archaea	D_1__Euryarchaeota	D_2__Thermoplasmata	D_3__Methanomassiliicoccales	D_4__Methanomethylophilaceae
8.955935e-06 8.948724e-06 D_0__Bacteria	D_1__Actinobacteria	D_2__Actinobacteria	D_3__Actinomycetales	D_4__Actinomycetaceae
0.001104804 0.001465526 D_0__Bacteria	D_1__Actinobacteria	D_2__Actinobacteria	D_3__Bifidobacteriales	D_4__Bifidobacteriaceae
2.865899e-06 0.000000e+00 D_0__Bacteria	D_1__Actinobacteria	D_2__Actinobacteria	D_3__Corynebacteriales	D_4__Corynebacteriaceae
0.000000e+00 1.376727e-06 D_0__Bacteria	D_1__Actinobacteria	D_2__Actinobacteria	D_3__Micrococcales	D_4__Microbacteriaceae
6.448273e-06 7.571998e-06 D_0__Bacteria	D_1__Actinobacteria	D_2__Actinobacteria	D_3__Micrococcales	D_4__Micrococcaceae
0.0001128448 0.0004013159 D_0__Bacteria	D_1__Actinobacteria	D_2__Coriobacteriia	D_3__Coriobacteriales	D_4__Atopobiaceae
0.001521434 0.003883746 D_0__Bacteria	D_1__Actinobacteria	D_2__Coriobacteriia	D_3__Coriobacteriales	D_4__Coriobacteriaceae
8.884288e-05 9.705924e-05 D_0__Bacteria	D_1__Actinobacteria	D_2__Coriobacteriia	D_3__Coriobacteriales	D_4__Coriobacteriales Incertae Sedis
0.0004678580 0.0008040085 D_0__Bacteria	D_1__Actinobacteria	D_2__Coriobacteriia	D_3__Coriobacteriales	D_4__Eggerthellaceae
0.02100238 0.05717478 D_0__Bacteria	D_1__Bacteroidetes	D_2__Bacteroidia	D_3__Bacteroidales	D_4__Bacteroidaceae
5.026071e-04 4.543199e-05 D_0__Bacteria	D_1__Bacteroidetes	D_2__Bacteroidia	D_3__Bacteroidales	D_4__Bacteroidales RF16 group
0.0003227719 0.0012686540 D_0__Bacteria	D_1__Bacteroidetes	D_2__Bacteroidia	D_3__Bacteroidales	D_4__Barnesiellaceae
0.002231819 0.002977860 D_0__Bacteria	D_1__Bacteroidetes	D_2__Bacteroidia	D_3__Bacteroidales	D_4__Marinifilaceae
0.012031400 0.008029759 D_0__Bacteria	D_1__Bacteroidetes	D_2__Bacteroidia	D_3__Bacteroidales	D_4__Muribaculaceae
1.719540e-05 2.753454e-06 D_0__Bacteria	D_1__Bacteroidetes	D_2__Bacteroidia	D_3__Bacteroidales	D_4__Porphyromonadaceae
0.3158808 0.3020387 D_0__Bacteria	D_1__Bacteroidetes	D_2__Bacteroidia	D_3__Bacteroidales	D_4__Prevotellaceae
0.02190908 0.01396827 D_0__Bacteria	D_1__Bacteroidetes	D_2__Bacteroidia	D_3__Bacteroidales	D_4__Rikenellaceae
0.002219639 0.004618919 D_0__Bacteria	D_1__Bacteroidetes	D_2__Bacteroidia	D_3__Bacteroidales	D_4__Tannerellaceae
0.0000000000 0.0004536315 D_0__Bacteria	D_1__Bacteroidetes	D_2__Bacteroidia	D_3__Bacteroidales	D_4__p-2534-18B5 gut group
0.001946304 0.001018090 D_0__Bacteria	D_1__Bacteroidetes	D_2__Bacteroidia	D_3__Bacteroidales	D_4__uncultured
0.000000e+00 8.948724e-06 D_0__Bacteria	D_1__Bacteroidetes	D_2__Bacteroidia	D_3__Bacteroidales	Other
3.868964e-05 8.122688e-05 D_0__Bacteria	D_1__Bacteroidetes	D_2__Bacteroidia	D_3__Flavobacteriales	D_4__Flavobacteriaceae
0.0008268119 0.0001225287 D_0__Bacteria	D_1__Cyanobacteria	D_2__Melainabacteria	D_3__Gastranaerophilales	D_4__Candidatus Melainabacteria bacterium MEL.A1
7.881223e-06 1.294123e-04 D_0__Bacteria	D_1__Cyanobacteria	D_2__Melainabacteria	D_3__Gastranaerophilales	D_4__Clostridium sp. CAG:306
9.769134e-04 3.785999e-05 D_0__Bacteria	D_1__Cyanobacteria	D_2__Melainabacteria	D_3__Gastranaerophilales	D_4__gut metagenome
0.007000675 0.002255767 D_0__Bacteria	D_1__Cyanobacteria	D_2__Melainabacteria	D_3__Gastranaerophilales	D_4__uncultured bacterium
6.448273e-05 0.000000e+00 D_0__Bacteria	D_1__Cyanobacteria	D_2__Melainabacteria	D_3__Gastranaerophilales	D_4__uncultured rumen bacterium
0.01001847 0.00438281 D_0__Bacteria	D_1__Cyanobacteria	D_2__Melainabacteria	D_3__Gastranaerophilales	Other
0.005653344 0.001994189 D_0__Bacteria	D_1__Elusimicrobia	D_2__Elusimicrobia	D_3__Elusimicrobiales	D_4__Elusimicrobiaceae
6.090036e-06 0.000000e+00 D_0__Bacteria	D_1__Epsilonbacteraeota	D_2__Campylobacteria	D_3__Campylobacterales	D_4__Arcobacteraceae
0.001920869 0.002469848 D_0__Bacteria	D_1__Epsilonbacteraeota	D_2__Campylobacteria	D_3__Campylobacterales	D_4__Campylobacteraceae
5.910917e-05 3.441817e-06 D_0__Bacteria	D_1__Epsilonbacteraeota	D_2__Campylobacteria	D_3__Campylobacterales	D_4__Helicobacteraceae
7.164748e-06 0.000000e+00 D_0__Bacteria	D_1__Firmicutes	D_2__Bacilli	D_3__Bacillales	D_4__Bacillaceae
2.006129e-05 1.789745e-05 D_0__Bacteria	D_1__Firmicutes	D_2__Bacilli	D_3__Bacillales	D_4__Family XI
7.164748e-07 0.000000e+00 D_0__Bacteria	D_1__Firmicutes	D_2__Bacilli	D_3__Bacillales	D_4__Staphylococcaceae
0.000000e+00 1.170218e-05 D_0__Bacteria	D_1__Firmicutes	D_2__Bacilli	D_3__Lactobacillales	D_4__Aerococcaceae
5.122795e-05 2.822290e-05 D_0__Bacteria	D_1__Firmicutes	D_2__Bacilli	D_3__Lactobacillales	D_4__Carnobacteriaceae
0.0001124865 0.0002065090 D_0__Bacteria	D_1__Firmicutes	D_2__Bacilli	D_3__Lactobacillales	D_4__Enterococcaceae
0.0011793180 0.0006030064 D_0__Bacteria	D_1__Firmicutes	D_2__Bacilli	D_3__Lactobacillales	D_4__Lactobacillaceae
0.0005058312 0.0016176540 D_0__Bacteria	D_1__Firmicutes	D_2__Bacilli	D_3__Lactobacillales	D_4__Leuconostocaceae
0.003702384 0.003504458 D_0__Bacteria	D_1__Firmicutes	D_2__Bacilli	D_3__Lactobacillales	D_4__Streptococcaceae
0.000000e+00 2.753454e-05 D_0__Bacteria	D_1__Firmicutes	D_2__Bacilli	D_3__Lactobacillales	Other
0.005397205 0.005550274 D_0__Bacteria	D_1__Firmicutes	D_2__Clostridia	D_3__Clostridiales	D_4__Christensenellaceae
0.008329020 0.005774681 D_0__Bacteria	D_1__Firmicutes	D_2__Clostridia	D_3__Clostridiales	D_4__Clostridiaceae 1
0.02614882 0.01042733 D_0__Bacteria	D_1__Firmicutes	D_2__Clostridia	D_3__Clostridiales	D_4__Clostridiales vadinBB60 group
8.490226e-05 4.130181e-05 D_0__Bacteria	D_1__Firmicutes	D_2__Clostridia	D_3__Clostridiales	D_4__Defluviitaleaceae
7.522985e-06 8.260361e-06 D_0__Bacteria	D_1__Firmicutes	D_2__Clostridia	D_3__Clostridiales	D_4__Eubacteriaceae
7.881223e-05 8.260361e-06 D_0__Bacteria	D_1__Firmicutes	D_2__Clostridia	D_3__Clostridiales	D_4__Family XI
0.002000398 0.001607329 D_0__Bacteria	D_1__Firmicutes	D_2__Clostridia	D_3__Clostridiales	D_4__Family XIII
0.1903158 0.2470110 D_0__Bacteria	D_1__Firmicutes	D_2__Clostridia	D_3__Clostridiales	D_4__Lachnospiraceae
0.0002539903 0.0001665839 D_0__Bacteria	D_1__Firmicutes	D_2__Clostridia	D_3__Clostridiales	D_4__Peptococcaceae
0.004410977 0.003777738 D_0__Bacteria	D_1__Firmicutes	D_2__Clostridia	D_3__Clostridiales	D_4__Peptostreptococcaceae
0.1743606 0.1455517 D_0__Bacteria	D_1__Firmicutes	D_2__Clostridia	D_3__Clostridiales	D_4__Ruminococcaceae
0.0057425460 0.0006890518 D_0__Bacteria	D_1__Firmicutes	D_2__Clostridia	D_3__Clostridiales	Other
0.03030509 0.04110562 D_0__Bacteria	D_1__Firmicutes	D_2__Erysipelotrichia	D_3__Erysipelotrichales	D_4__Erysipelotrichaceae
0.004620188 0.005025053 D_0__Bacteria	D_1__Firmicutes	D_2__Negativicutes	D_3__Selenomonadales	D_4__Acidaminococcaceae
0.01144533 0.01578348 D_0__Bacteria	D_1__Firmicutes	D_2__Negativicutes	D_3__Selenomonadales	D_4__Veillonellaceae
0.0001637145 0.0000000000 D_0__Bacteria	D_1__Firmicutes	Other	Other	Other
0.001074354 0.018719350 D_0__Bacteria	D_1__Fusobacteria	D_2__Fusobacteriia	D_3__Fusobacteriales	D_4__Fusobacteriaceae
4.657086e-06 0.000000e+00 D_0__Bacteria	D_1__Fusobacteria	D_2__Fusobacteriia	D_3__Fusobacteriales	D_4__Leptotrichiaceae
2.009712e-04 5.988762e-05 D_0__Bacteria	D_1__Kiritimatiellaeota	D_2__Kiritimatiellae	D_3__WCHB1-41	Other
0.001335151 0.002238558 D_0__Bacteria	D_1__Lentisphaerae	D_2__Lentisphaeria	D_3__Victivallales	D_4__Victivallaceae
0.006163474 0.004125362 D_0__Bacteria	D_1__Lentisphaerae	D_2__Lentisphaeria	D_3__Victivallales	D_4__vadinBE97
0.000000e+00 1.032545e-05 D_0__Bacteria	D_1__Proteobacteria	D_2__Alphaproteobacteria	D_3__Acetobacterales	D_4__Acetobacteraceae
0.009773075 0.012583280 D_0__Bacteria	D_1__Proteobacteria	D_2__Alphaproteobacteria	D_3__Rhodospirillales	D_4__uncultured
8.955935e-06 6.195271e-06 D_0__Bacteria	D_1__Proteobacteria	D_2__Alphaproteobacteria	D_3__Rickettsiales	D_4__Mitochondria
1.003065e-05 7.282885e-04 D_0__Bacteria	D_1__Proteobacteria	D_2__Alphaproteobacteria	D_3__Sphingomonadales	D_4__Sphingomonadaceae
1.209409e-03 2.202763e-05 D_0__Bacteria	D_1__Proteobacteria	D_2__Alphaproteobacteria	Other	Other
0.001258846 0.001316151 D_0__Bacteria	D_1__Proteobacteria	D_2__Deltaproteobacteria	D_3__Desulfovibrionales	D_4__Desulfovibrionaceae
0.05375352 0.02943442 D_0__Bacteria	D_1__Proteobacteria	D_2__Gammaproteobacteria	D_3__Aeromonadales	D_4__Succinivibrionaceae
0.00484122 0.00640178 D_0__Bacteria	D_1__Proteobacteria	D_2__Gammaproteobacteria	D_3__Betaproteobacteriales	D_4__Burkholderiaceae
1.43295e-06 0.00000e+00 D_0__Bacteria	D_1__Proteobacteria	D_2__Gammaproteobacteria	D_3__Betaproteobacteriales	D_4__Neisseriaceae
5.695975e-05 0.000000e+00 D_0__Bacteria	D_1__Proteobacteria	D_2__Gammaproteobacteria	D_3__Betaproteobacteriales	Other
0.001861760 0.004483999 D_0__Bacteria	D_1__Proteobacteria	D_2__Gammaproteobacteria	D_3__Enterobacteriales	D_4__Enterobacteriaceae
0.0005086971 0.0013870520 D_0__Bacteria	D_1__Proteobacteria	D_2__Gammaproteobacteria	D_3__Pasteurellales	D_4__Pasteurellaceae
7.164748e-07 8.260361e-06 D_0__Bacteria	D_1__Proteobacteria	D_2__Gammaproteobacteria	D_3__Pseudomonadales	D_4__Moraxellaceae
1.074712e-06 0.000000e+00 D_0__Bacteria	D_1__Proteobacteria	D_2__Gammaproteobacteria	D_3__Pseudomonadales	D_4__Pseudomonadaceae
7.164748e-07 1.376727e-06 D_0__Bacteria	D_1__Proteobacteria	D_2__Gammaproteobacteria	D_3__Xanthomonadales	D_4__Xanthomonadaceae
2.185248e-05 0.000000e+00 D_0__Bacteria	D_1__Proteobacteria	Other	Other	Other
0.0077185830 0.0003056334 D_0__Bacteria	D_1__Spirochaetes	D_2__Spirochaetia	D_3__Spirochaetales	D_4__Spirochaetaceae
0.000000e+00 1.376727e-05 D_0__Bacteria	D_1__Synergistetes	D_2__Synergistia	D_3__Synergistales	D_4__Synergistaceae
0.002673884 0.004700145 D_0__Bacteria	D_1__Tenericutes	D_2__Mollicutes	D_3__Anaeroplasmatales	D_4__Anaeroplasmataceae
0.003286828 0.002369347 D_0__Bacteria	D_1__Tenericutes	D_2__Mollicutes	D_3__Izimaplasmatales	D_4__gut metagenome
3.496397e-04 1.858581e-05 D_0__Bacteria	D_1__Tenericutes	D_2__Mollicutes	D_3__Izimaplasmatales	D_4__uncultured bacterium
0.000000e+00 6.745962e-05 D_0__Bacteria	D_1__Tenericutes	D_2__Mollicutes	D_3__Izimaplasmatales	D_4__uncultured organism
0.001017036 0.000907263 D_0__Bacteria	D_1__Tenericutes	D_2__Mollicutes	D_3__Mollicutes RF39	D_4__gut metagenome
0.0008354096 0.0002973730 D_0__Bacteria	D_1__Tenericutes	D_2__Mollicutes	D_3__Mollicutes RF39	D_4__metagenome
3.166819e-04 3.097635e-05 D_0__Bacteria	D_1__Tenericutes	D_2__Mollicutes	D_3__Mollicutes RF39	D_4__uncultured Erysipelotrichaceae bacterium
0.0005914499 0.0001101381 D_0__Bacteria	D_1__Tenericutes	D_2__Mollicutes	D_3__Mollicutes RF39	D_4__uncultured Lachnospiraceae bacterium
8.776816e-05 6.608289e-05 D_0__Bacteria	D_1__Tenericutes	D_2__Mollicutes	D_3__Mollicutes RF39	D_4__uncultured Mollicutes bacterium
0.003647931 0.002224791 D_0__Bacteria	D_1__Tenericutes	D_2__Mollicutes	D_3__Mollicutes RF39	D_4__uncultured bacterium
0.0001153524 0.0002657083 D_0__Bacteria	D_1__Tenericutes	D_2__Mollicutes	D_3__Mollicutes RF39	D_4__uncultured bacterium adhufec202
0.0007938541 0.0005121424 D_0__Bacteria	D_1__Tenericutes	D_2__Mollicutes	D_3__Mollicutes RF39	D_4__uncultured organism
1.308641e-03 5.093889e-05 D_0__Bacteria	D_1__Tenericutes	D_2__Mollicutes	D_3__Mollicutes RF39	D_4__uncultured prokaryote
9.278349e-05 2.065090e-05 D_0__Bacteria	D_1__Tenericutes	D_2__Mollicutes	D_3__Mollicutes RF39	D_4__unidentified
0.0007920629 0.0002065090 D_0__Bacteria	D_1__Tenericutes	D_2__Mollicutes	D_3__Mollicutes RF39	D_4__unidentified rumen bacterium RF39
0.012862510 0.006497462 D_0__Bacteria	D_1__Tenericutes	D_2__Mollicutes	D_3__Mollicutes RF39	Other
0.0004144807 0.0000000000 D_0__Bacteria	D_1__Tenericutes	D_2__Mollicutes	D_3__Mycoplasmatales	D_4__Mycoplasmataceae
0.0009876605 0.0002367970 D_0__Bacteria	D_1__Verrucomicrobia	D_2__Verrucomicrobiae	D_3__Opitutales	D_4__Puniceicoccaceae
0.0015966640 0.0008267245 D_0__Bacteria	D_1__Verrucomicrobia	D_2__Verrucomicrobiae	D_3__Verrucomicrobiales	D_4__Akkermansiaceae
4.836205e-05 0.000000e+00 D_0__Bacteria	Other	Other	Other	Other
5.373561e-06 0.000000e+00 D_0__Eukaryota	Other	Other	Other	Other
5.015324e-06 2.065090e-05 Unassigned	Other	Other	Other	Other

## Sheet: Entamoeba level 6
Entamoeba_colonization_positive Entamoeba_colonization_negative Taxon
0.0008275284 0.0003916788 D_0__Archaea	D_1__Euryarchaeota	D_2__Methanobacteria	D_3__Methanobacteriales	D_4__Methanobacteriaceae	D_5__Methanobrevibacter
1.583409e-04 2.202763e-05 D_0__Archaea	D_1__Euryarchaeota	D_2__Methanobacteria	D_3__Methanobacteriales	D_4__Methanobacteriaceae	D_5__Methanosphaera
1.687298e-04 1.376727e-05 D_0__Archaea	D_1__Euryarchaeota	D_2__Thermoplasmata	D_3__Methanomassiliicoccales	D_4__Methanomethylophilaceae	D_5__Candidatus Methanogranum
1.182183e-05 0.000000e+00 D_0__Archaea	D_1__Euryarchaeota	D_2__Thermoplasmata	D_3__Methanomassiliicoccales	D_4__Methanomethylophilaceae	D_5__Candidatus Methanomethylophilus
3.224137e-06 0.000000e+00 D_0__Archaea	D_1__Euryarchaeota	D_2__Thermoplasmata	D_3__Methanomassiliicoccales	D_4__Methanomethylophilaceae	Other
8.955935e-06 8.948724e-06 D_0__Bacteria	D_1__Actinobacteria	D_2__Actinobacteria	D_3__Actinomycetales	D_4__Actinomycetaceae	D_5__Actinomyces
0.001104804 0.001465526 D_0__Bacteria	D_1__Actinobacteria	D_2__Actinobacteria	D_3__Bifidobacteriales	D_4__Bifidobacteriaceae	D_5__Bifidobacterium
2.865899e-06 0.000000e+00 D_0__Bacteria	D_1__Actinobacteria	D_2__Actinobacteria	D_3__Corynebacteriales	D_4__Corynebacteriaceae	D_5__Corynebacterium 1
0.000000e+00 1.376727e-06 D_0__Bacteria	D_1__Actinobacteria	D_2__Actinobacteria	D_3__Micrococcales	D_4__Microbacteriaceae	D_5__Leifsonia
0.000000e+00 6.195271e-06 D_0__Bacteria	D_1__Actinobacteria	D_2__Actinobacteria	D_3__Micrococcales	D_4__Micrococcaceae	D_5__Arthrobacter
6.448273e-06 1.376727e-06 D_0__Bacteria	D_1__Actinobacteria	D_2__Actinobacteria	D_3__Micrococcales	D_4__Micrococcaceae	D_5__Rothia
2.149424e-06 1.376727e-06 D_0__Bacteria	D_1__Actinobacteria	D_2__Coriobacteriia	D_3__Coriobacteriales	D_4__Atopobiaceae	D_5__Atopobium
9.349996e-05 3.896137e-04 D_0__Bacteria	D_1__Actinobacteria	D_2__Coriobacteriia	D_3__Coriobacteriales	D_4__Atopobiaceae	D_5__Libanicoccus
2.149424e-06 0.000000e+00 D_0__Bacteria	D_1__Actinobacteria	D_2__Coriobacteriia	D_3__Coriobacteriales	D_4__Atopobiaceae	D_5__Olsenella sp. Marseille-P3359
1.504597e-05 1.032545e-05 D_0__Bacteria	D_1__Actinobacteria	D_2__Coriobacteriia	D_3__Coriobacteriales	D_4__Atopobiaceae	D_5__uncultured
0.001521434 0.003883746 D_0__Bacteria	D_1__Actinobacteria	D_2__Coriobacteriia	D_3__Coriobacteriales	D_4__Coriobacteriaceae	D_5__Collinsella
5.373561e-06 0.000000e+00 D_0__Bacteria	D_1__Actinobacteria	D_2__Coriobacteriia	D_3__Coriobacteriales	D_4__Coriobacteriales Incertae Sedis	D_5__Raoultibacter
8.346931e-05 9.705924e-05 D_0__Bacteria	D_1__Actinobacteria	D_2__Coriobacteriia	D_3__Coriobacteriales	D_4__Coriobacteriales Incertae Sedis	D_5__uncultured
8.239460e-05 5.713416e-05 D_0__Bacteria	D_1__Actinobacteria	D_2__Coriobacteriia	D_3__Coriobacteriales	D_4__Eggerthellaceae	D_5__Enterorhabdus
2.686781e-05 3.235308e-05 D_0__Bacteria	D_1__Actinobacteria	D_2__Coriobacteriia	D_3__Coriobacteriales	D_4__Eggerthellaceae	D_5__Senegalimassilia
1.540421e-05 3.235308e-05 D_0__Bacteria	D_1__Actinobacteria	D_2__Coriobacteriia	D_3__Coriobacteriales	D_4__Eggerthellaceae	D_5__Slackia
0.0003431914 0.0006821682 D_0__Bacteria	D_1__Actinobacteria	D_2__Coriobacteriia	D_3__Coriobacteriales	D_4__Eggerthellaceae	D_5__uncultured
0.02100238 0.05717478 D_0__Bacteria	D_1__Bacteroidetes	D_2__Bacteroidia	D_3__Bacteroidales	D_4__Bacteroidaceae	D_5__Bacteroides
5.026071e-04 4.543199e-05 D_0__Bacteria	D_1__Bacteroidetes	D_2__Bacteroidia	D_3__Bacteroidales	D_4__Bacteroidales RF16 group	D_5__uncultured bacterium
0.0002844405 0.0012480030 D_0__Bacteria	D_1__Bacteroidetes	D_2__Bacteroidia	D_3__Bacteroidales	D_4__Barnesiellaceae	D_5__Barnesiella
2.937547e-05 2.065090e-05 D_0__Bacteria	D_1__Bacteroidetes	D_2__Bacteroidia	D_3__Bacteroidales	D_4__Barnesiellaceae	D_5__Coprobacter
8.955935e-06 0.000000e+00 D_0__Bacteria	D_1__Bacteroidetes	D_2__Bacteroidia	D_3__Bacteroidales	D_4__Barnesiellaceae	D_5__uncultured
0.001097639 0.001248003 D_0__Bacteria	D_1__Bacteroidetes	D_2__Bacteroidia	D_3__Bacteroidales	D_4__Marinifilaceae	D_5__Butyricimonas
0.001131314 0.001727792 D_0__Bacteria	D_1__Bacteroidetes	D_2__Bacteroidia	D_3__Bacteroidales	D_4__Marinifilaceae	D_5__Odoribacter
2.865899e-06 2.065090e-06 D_0__Bacteria	D_1__Bacteroidetes	D_2__Bacteroidia	D_3__Bacteroidales	D_4__Marinifilaceae	D_5__Sanguibacteroides
0.0016178000 0.0003090752 D_0__Bacteria	D_1__Bacteroidetes	D_2__Bacteroidia	D_3__Bacteroidales	D_4__Muribaculaceae	D_5__CAG-873
0.0000e+00 1.5144e-05 D_0__Bacteria	D_1__Bacteroidetes	D_2__Bacteroidia	D_3__Bacteroidales	D_4__Muribaculaceae	D_5__gut metagenome
0.007034350 0.005429811 D_0__Bacteria	D_1__Bacteroidetes	D_2__Bacteroidia	D_3__Bacteroidales	D_4__Muribaculaceae	D_5__metagenome
1.074712e-06 0.000000e+00 D_0__Bacteria	D_1__Bacteroidetes	D_2__Bacteroidia	D_3__Bacteroidales	D_4__Muribaculaceae	D_5__uncultured Bacteroidales bacterium
0.0025596060 0.0009003794 D_0__Bacteria	D_1__Bacteroidetes	D_2__Bacteroidia	D_3__Bacteroidales	D_4__Muribaculaceae	D_5__uncultured Porphyromonadaceae bacterium
0.0003446244 0.0002657083 D_0__Bacteria	D_1__Bacteroidetes	D_2__Bacteroidia	D_3__Bacteroidales	D_4__Muribaculaceae	D_5__uncultured bacterium
6.376626e-05 0.000000e+00 D_0__Bacteria	D_1__Bacteroidetes	D_2__Bacteroidia	D_3__Bacteroidales	D_4__Muribaculaceae	D_5__uncultured rumen bacterium
0.0004101818 0.0011096420 D_0__Bacteria	D_1__Bacteroidetes	D_2__Bacteroidia	D_3__Bacteroidales	D_4__Muribaculaceae	Other
1.719540e-05 2.753454e-06 D_0__Bacteria	D_1__Bacteroidetes	D_2__Bacteroidia	D_3__Bacteroidales	D_4__Porphyromonadaceae	D_5__Porphyromonas
0.03276547 0.04642736 D_0__Bacteria	D_1__Bacteroidetes	D_2__Bacteroidia	D_3__Bacteroidales	D_4__Prevotellaceae	D_5__Alloprevotella
0.001272459 0.002229609 D_0__Bacteria	D_1__Bacteroidetes	D_2__Bacteroidia	D_3__Bacteroidales	D_4__Prevotellaceae	D_5__Paraprevotella
1.497432e-04 5.506907e-06 D_0__Bacteria	D_1__Bacteroidetes	D_2__Bacteroidia	D_3__Bacteroidales	D_4__Prevotellaceae	D_5__Prevotella
1.074712e-06 0.000000e+00 D_0__Bacteria	D_1__Bacteroidetes	D_2__Bacteroidia	D_3__Bacteroidales	D_4__Prevotellaceae	D_5__Prevotella 1
0.01985817 0.01980284 D_0__Bacteria	D_1__Bacteroidetes	D_2__Bacteroidia	D_3__Bacteroidales	D_4__Prevotellaceae	D_5__Prevotella 2
0.000000e+00 5.506907e-06 D_0__Bacteria	D_1__Bacteroidetes	D_2__Bacteroidia	D_3__Bacteroidales	D_4__Prevotellaceae	D_5__Prevotella 6
0.002278390 0.001225287 D_0__Bacteria	D_1__Bacteroidetes	D_2__Bacteroidia	D_3__Bacteroidales	D_4__Prevotellaceae	D_5__Prevotella 7
0.2380369 0.2176825 D_0__Bacteria	D_1__Bacteroidetes	D_2__Bacteroidia	D_3__Bacteroidales	D_4__Prevotellaceae	D_5__Prevotella 9
0.0022278780 0.0006635823 D_0__Bacteria	D_1__Bacteroidetes	D_2__Bacteroidia	D_3__Bacteroidales	D_4__Prevotellaceae	D_5__Prevotellaceae NK3B31 group
1.003065e-05 0.000000e+00 D_0__Bacteria	D_1__Bacteroidetes	D_2__Bacteroidia	D_3__Bacteroidales	D_4__Prevotellaceae	D_5__Prevotellaceae UCG-001
0.004170958 0.000617462 D_0__Bacteria	D_1__Bacteroidetes	D_2__Bacteroidia	D_3__Bacteroidales	D_4__Prevotellaceae	D_5__Prevotellaceae UCG-003
3.109501e-04 4.818544e-05 D_0__Bacteria	D_1__Bacteroidetes	D_2__Bacteroidia	D_3__Bacteroidales	D_4__Prevotellaceae	D_5__Prevotellaceae UCG-004
0.01478410 0.01333085 D_0__Bacteria	D_1__Bacteroidetes	D_2__Bacteroidia	D_3__Bacteroidales	D_4__Prevotellaceae	D_5__uncultured
1.468773e-05 0.000000e+00 D_0__Bacteria	D_1__Bacteroidetes	D_2__Bacteroidia	D_3__Bacteroidales	D_4__Prevotellaceae	Other
0.005660867 0.008512302 D_0__Bacteria	D_1__Bacteroidetes	D_2__Bacteroidia	D_3__Bacteroidales	D_4__Rikenellaceae	D_5__Alistipes
7.164748e-07 0.000000e+00 D_0__Bacteria	D_1__Bacteroidetes	D_2__Bacteroidia	D_3__Bacteroidales	D_4__Rikenellaceae	D_5__Rikenella
0.016229950 0.005422927 D_0__Bacteria	D_1__Bacteroidetes	D_2__Bacteroidia	D_3__Bacteroidales	D_4__Rikenellaceae	D_5__Rikenellaceae RC9 gut group
1.755363e-05 3.304144e-05 D_0__Bacteria	D_1__Bacteroidetes	D_2__Bacteroidia	D_3__Bacteroidales	D_4__Rikenellaceae	D_5__dgA-11 gut group
0.002219639 0.004618919 D_0__Bacteria	D_1__Bacteroidetes	D_2__Bacteroidia	D_3__Bacteroidales	D_4__Tannerellaceae	D_5__Parabacteroides
0.0000000000 0.0004536315 D_0__Bacteria	D_1__Bacteroidetes	D_2__Bacteroidia	D_3__Bacteroidales	D_4__p-2534-18B5 gut group	D_5__uncultured bacterium
0.0001827011 0.0006580754 D_0__Bacteria	D_1__Bacteroidetes	D_2__Bacteroidia	D_3__Bacteroidales	D_4__uncultured	D_5__gut metagenome
0.0016654460 0.0003600141 D_0__Bacteria	D_1__Bacteroidetes	D_2__Bacteroidia	D_3__Bacteroidales	D_4__uncultured	D_5__uncultured bacterium
9.815705e-05 0.000000e+00 D_0__Bacteria	D_1__Bacteroidetes	D_2__Bacteroidia	D_3__Bacteroidales	D_4__uncultured	Other
0.000000e+00 8.948724e-06 D_0__Bacteria	D_1__Bacteroidetes	D_2__Bacteroidia	D_3__Bacteroidales	Other	Other
3.868964e-05 8.122688e-05 D_0__Bacteria	D_1__Bacteroidetes	D_2__Bacteroidia	D_3__Flavobacteriales	D_4__Flavobacteriaceae	D_5__uncultured
0.0008268119 0.0001225287 D_0__Bacteria	D_1__Cyanobacteria	D_2__Melainabacteria	D_3__Gastranaerophilales	D_4__Candidatus Melainabacteria bacterium MEL.A1	D_5__Candidatus Melainabacteria bacterium MEL.A1
7.881223e-06 1.294123e-04 D_0__Bacteria	D_1__Cyanobacteria	D_2__Melainabacteria	D_3__Gastranaerophilales	D_4__Clostridium sp. CAG:306	D_5__Clostridium sp. CAG:306
9.769134e-04 3.785999e-05 D_0__Bacteria	D_1__Cyanobacteria	D_2__Melainabacteria	D_3__Gastranaerophilales	D_4__gut metagenome	D_5__gut metagenome
0.007000675 0.002255767 D_0__Bacteria	D_1__Cyanobacteria	D_2__Melainabacteria	D_3__Gastranaerophilales	D_4__uncultured bacterium	D_5__uncultured bacterium
6.448273e-05 0.000000e+00 D_0__Bacteria	D_1__Cyanobacteria	D_2__Melainabacteria	D_3__Gastranaerophilales	D_4__uncultured rumen bacterium	D_5__uncultured rumen bacterium
0.01001847 0.00438281 D_0__Bacteria	D_1__Cyanobacteria	D_2__Melainabacteria	D_3__Gastranaerophilales	Other	Other
0.005653344 0.001994189 D_0__Bacteria	D_1__Elusimicrobia	D_2__Elusimicrobia	D_3__Elusimicrobiales	D_4__Elusimicrobiaceae	D_5__Elusimicrobium
6.090036e-06 0.000000e+00 D_0__Bacteria	D_1__Epsilonbacteraeota	D_2__Campylobacteria	D_3__Campylobacterales	D_4__Arcobacteraceae	D_5__Arcobacter
0.001920869 0.002469848 D_0__Bacteria	D_1__Epsilonbacteraeota	D_2__Campylobacteria	D_3__Campylobacterales	D_4__Campylobacteraceae	D_5__Campylobacter
5.910917e-05 3.441817e-06 D_0__Bacteria	D_1__Epsilonbacteraeota	D_2__Campylobacteria	D_3__Campylobacterales	D_4__Helicobacteraceae	D_5__Helicobacter
7.164748e-06 0.000000e+00 D_0__Bacteria	D_1__Firmicutes	D_2__Bacilli	D_3__Bacillales	D_4__Bacillaceae	D_5__Bacillus
2.006129e-05 1.789745e-05 D_0__Bacteria	D_1__Firmicutes	D_2__Bacilli	D_3__Bacillales	D_4__Family XI	D_5__Gemella
7.164748e-07 0.000000e+00 D_0__Bacteria	D_1__Firmicutes	D_2__Bacilli	D_3__Bacillales	D_4__Staphylococcaceae	D_5__Staphylococcus
0.000000e+00 7.571998e-06 D_0__Bacteria	D_1__Firmicutes	D_2__Bacilli	D_3__Lactobacillales	D_4__Aerococcaceae	D_5__Aerococcus
0.000000e+00 4.130181e-06 D_0__Bacteria	D_1__Firmicutes	D_2__Bacilli	D_3__Lactobacillales	D_4__Aerococcaceae	D_5__Dolosicoccus
5.122795e-05 2.478108e-05 D_0__Bacteria	D_1__Firmicutes	D_2__Bacilli	D_3__Lactobacillales	D_4__Carnobacteriaceae	D_5__Granulicatella
0.000000e+00 3.441817e-06 D_0__Bacteria	D_1__Firmicutes	D_2__Bacilli	D_3__Lactobacillales	D_4__Carnobacteriaceae	D_5__uncultured
0.0001124865 0.0002065090 D_0__Bacteria	D_1__Firmicutes	D_2__Bacilli	D_3__Lactobacillales	D_4__Enterococcaceae	D_5__Enterococcus
0.0011793180 0.0006030064 D_0__Bacteria	D_1__Firmicutes	D_2__Bacilli	D_3__Lactobacillales	D_4__Lactobacillaceae	D_5__Lactobacillus
1.253831e-05 5.782253e-05 D_0__Bacteria	D_1__Firmicutes	D_2__Bacilli	D_3__Lactobacillales	D_4__Leuconostocaceae	D_5__Fructobacillus
0.0001891493 0.0005864856 D_0__Bacteria	D_1__Firmicutes	D_2__Bacilli	D_3__Lactobacillales	D_4__Leuconostocaceae	D_5__Leuconostoc
0.0003041436 0.0009733459 D_0__Bacteria	D_1__Firmicutes	D_2__Bacilli	D_3__Lactobacillales	D_4__Leuconostocaceae	D_5__Weissella
0.0006491262 0.0018358650 D_0__Bacteria	D_1__Firmicutes	D_2__Bacilli	D_3__Lactobacillales	D_4__Streptococcaceae	D_5__Lactococcus
0.003053257 0.001668593 D_0__Bacteria	D_1__Firmicutes	D_2__Bacilli	D_3__Lactobacillales	D_4__Streptococcaceae	D_5__Streptococcus
0.000000e+00 2.753454e-05 D_0__Bacteria	D_1__Firmicutes	D_2__Bacilli	D_3__Lactobacillales	Other	Other
0.004385900 0.004937631 D_0__Bacteria	D_1__Firmicutes	D_2__Clostridia	D_3__Clostridiales	D_4__Christensenellaceae	D_5__Christensenellaceae R-7 group
1.415038e-04 7.227816e-05 D_0__Bacteria	D_1__Firmicutes	D_2__Clostridia	D_3__Clostridiales	D_4__Christensenellaceae	D_5__uncultured
0.0008698004 0.0005403653 D_0__Bacteria	D_1__Firmicutes	D_2__Clostridia	D_3__Clostridiales	D_4__Christensenellaceae	Other
2.149424e-06 0.000000e+00 D_0__Bacteria	D_1__Firmicutes	D_2__Clostridia	D_3__Clostridiales	D_4__Clostridiaceae 1	D_5__Candidatus Arthromitus
0.007100265 0.005102838 D_0__Bacteria	D_1__Firmicutes	D_2__Clostridia	D_3__Clostridiales	D_4__Clostridiaceae 1	D_5__Clostridium sensu stricto 1
8.597698e-06 0.000000e+00 D_0__Bacteria	D_1__Firmicutes	D_2__Clostridia	D_3__Clostridiales	D_4__Clostridiaceae 1	D_5__Clostridium sensu stricto 11
0.000000e+00 4.818544e-06 D_0__Bacteria	D_1__Firmicutes	D_2__Clostridia	D_3__Clostridiales	D_4__Clostridiaceae 1	D_5__Clostridium sensu stricto 13
0.0012180070 0.0006635823 D_0__Bacteria	D_1__Firmicutes	D_2__Clostridia	D_3__Clostridiales	D_4__Clostridiaceae 1	D_5__Sarcina
0.000000e+00 3.441817e-06 D_0__Bacteria	D_1__Firmicutes	D_2__Clostridia	D_3__Clostridiales	D_4__Clostridiaceae 1	Other
0.0016357120 0.0005197144 D_0__Bacteria	D_1__Firmicutes	D_2__Clostridia	D_3__Clostridiales	D_4__Clostridiales vadinBB60 group	D_5__Clostridiales bacterium enrichment culture clone 06-1235251-67
0.003194403 0.001106888 D_0__Bacteria	D_1__Firmicutes	D_2__Clostridia	D_3__Clostridiales	D_4__Clostridiales vadinBB60 group	D_5__gut metagenome
0.0017567960 0.0009120815 D_0__Bacteria	D_1__Firmicutes	D_2__Clostridia	D_3__Clostridiales	D_4__Clostridiales vadinBB60 group	D_5__metagenome
0.008065357 0.003763971 D_0__Bacteria	D_1__Firmicutes	D_2__Clostridia	D_3__Clostridiales	D_4__Clostridiales vadinBB60 group	D_5__uncultured bacterium
0.009278707 0.003375046 D_0__Bacteria	D_1__Firmicutes	D_2__Clostridia	D_3__Clostridiales	D_4__Clostridiales vadinBB60 group	D_5__uncultured organism
0.0022178480 0.0007496278 D_0__Bacteria	D_1__Firmicutes	D_2__Clostridia	D_3__Clostridiales	D_4__Clostridiales vadinBB60 group	Other
8.490226e-05 4.130181e-05 D_0__Bacteria	D_1__Firmicutes	D_2__Clostridia	D_3__Clostridiales	D_4__Defluviitaleaceae	D_5__Defluviitaleaceae UCG-011
7.522985e-06 0.000000e+00 D_0__Bacteria	D_1__Firmicutes	D_2__Clostridia	D_3__Clostridiales	D_4__Eubacteriaceae	D_5__Anaerofustis
0.000000e+00 8.260361e-06 D_0__Bacteria	D_1__Firmicutes	D_2__Clostridia	D_3__Clostridiales	D_4__Eubacteriaceae	D_5__Eubacterium
1.468773e-05 0.000000e+00 D_0__Bacteria	D_1__Firmicutes	D_2__Clostridia	D_3__Clostridiales	D_4__Family XI	D_5__Anaerococcus
1.218007e-05 0.000000e+00 D_0__Bacteria	D_1__Firmicutes	D_2__Clostridia	D_3__Clostridiales	D_4__Family XI	D_5__Ezakiella
3.224137e-06 0.000000e+00 D_0__Bacteria	D_1__Firmicutes	D_2__Clostridia	D_3__Clostridiales	D_4__Family XI	D_5__Finegoldia
1.43295e-06 0.00000e+00 D_0__Bacteria	D_1__Firmicutes	D_2__Clostridia	D_3__Clostridiales	D_4__Family XI	D_5__Murdochiella
3.689845e-05 4.130181e-06 D_0__Bacteria	D_1__Firmicutes	D_2__Clostridia	D_3__Clostridiales	D_4__Family XI	D_5__Parvimonas
1.038888e-05 4.130181e-06 D_0__Bacteria	D_1__Firmicutes	D_2__Clostridia	D_3__Clostridiales	D_4__Family XI	D_5__Peptoniphilus
0.0012946700 0.0009458113 D_0__Bacteria	D_1__Firmicutes	D_2__Clostridia	D_3__Clostridiales	D_4__Family XIII	D_5__Family XIII AD3011 group
0.0002736934 0.0002326668 D_0__Bacteria	D_1__Firmicutes	D_2__Clostridia	D_3__Clostridiales	D_4__Family XIII	D_5__Family XIII UCG-001
0.0001927317 0.0001493749 D_0__Bacteria	D_1__Firmicutes	D_2__Clostridia	D_3__Clostridiales	D_4__Family XIII	D_5__Mogibacterium
1.791187e-06 0.000000e+00 D_0__Bacteria	D_1__Firmicutes	D_2__Clostridia	D_3__Clostridiales	D_4__Family XIII	D_5__S5-A14a
0.000000e+00 3.441817e-06 D_0__Bacteria	D_1__Firmicutes	D_2__Clostridia	D_3__Clostridiales	D_4__Family XIII	D_5__[Eubacterium] brachy group
0.0002375114 0.0002760337 D_0__Bacteria	D_1__Firmicutes	D_2__Clostridia	D_3__Clostridiales	D_4__Family XIII	Other
2.436014e-05 1.583236e-05 D_0__Bacteria	D_1__Firmicutes	D_2__Clostridia	D_3__Clostridiales	D_4__Lachnospiraceae	D_5__Acetitomaculum
0.01783055 0.03255271 D_0__Bacteria	D_1__Firmicutes	D_2__Clostridia	D_3__Clostridiales	D_4__Lachnospiraceae	D_5__Agathobacter
0.003178999 0.005928186 D_0__Bacteria	D_1__Firmicutes	D_2__Clostridia	D_3__Clostridiales	D_4__Lachnospiraceae	D_5__Anaerostipes
0.01029037 0.01436890 D_0__Bacteria	D_1__Firmicutes	D_2__Clostridia	D_3__Clostridiales	D_4__Lachnospiraceae	D_5__Blautia
0.012947420 0.005442201 D_0__Bacteria	D_1__Firmicutes	D_2__Clostridia	D_3__Clostridiales	D_4__Lachnospiraceae	D_5__Butyrivibrio
2.507662e-06 0.000000e+00 D_0__Bacteria	D_1__Firmicutes	D_2__Clostridia	D_3__Clostridiales	D_4__Lachnospiraceae	D_5__Butyrivibrio 2
0.0003872546 0.0006711543 D_0__Bacteria	D_1__Firmicutes	D_2__Clostridia	D_3__Clostridiales	D_4__Lachnospiraceae	D_5__CAG-56
2.615133e-05 1.927418e-05 D_0__Bacteria	D_1__Firmicutes	D_2__Clostridia	D_3__Clostridiales	D_4__Lachnospiraceae	D_5__Cellulosilyticum
0.001253114 0.001303760 D_0__Bacteria	D_1__Firmicutes	D_2__Clostridia	D_3__Clostridiales	D_4__Lachnospiraceae	D_5__Coprococcus 1
0.01851657 0.02189615 D_0__Bacteria	D_1__Firmicutes	D_2__Clostridia	D_3__Clostridiales	D_4__Lachnospiraceae	D_5__Coprococcus 2
0.001837758 0.002723854 D_0__Bacteria	D_1__Firmicutes	D_2__Clostridia	D_3__Clostridiales	D_4__Lachnospiraceae	D_5__Coprococcus 3
0.01126549 0.01273954 D_0__Bacteria	D_1__Firmicutes	D_2__Clostridia	D_3__Clostridiales	D_4__Lachnospiraceae	D_5__Dorea
3.940611e-06 2.065090e-05 D_0__Bacteria	D_1__Firmicutes	D_2__Clostridia	D_3__Clostridiales	D_4__Lachnospiraceae	D_5__Eisenbergiella
0.001763603 0.003420478 D_0__Bacteria	D_1__Firmicutes	D_2__Clostridia	D_3__Clostridiales	D_4__Lachnospiraceae	D_5__Fusicatenibacter
0.0005896588 0.0004205901 D_0__Bacteria	D_1__Firmicutes	D_2__Clostridia	D_3__Clostridiales	D_4__Lachnospiraceae	D_5__GCA-900066575
0.0002059865 0.0001356076 D_0__Bacteria	D_1__Firmicutes	D_2__Clostridia	D_3__Clostridiales	D_4__Lachnospiraceae	D_5__Howardella
2.865899e-06 9.912433e-05 D_0__Bacteria	D_1__Firmicutes	D_2__Clostridia	D_3__Clostridiales	D_4__Lachnospiraceae	D_5__Hungatella
0.003096604 0.009983335 D_0__Bacteria	D_1__Firmicutes	D_2__Clostridia	D_3__Clostridiales	D_4__Lachnospiraceae	D_5__Lachnoclostridium
0.004737331 0.006169801 D_0__Bacteria	D_1__Firmicutes	D_2__Clostridia	D_3__Clostridiales	D_4__Lachnospiraceae	D_5__Lachnospira
0.0002013294 0.0002684617 D_0__Bacteria	D_1__Firmicutes	D_2__Clostridia	D_3__Clostridiales	D_4__Lachnospiraceae	D_5__Lachnospiraceae FCS020 group
0.0001139195 0.0000000000 D_0__Bacteria	D_1__Firmicutes	D_2__Clostridia	D_3__Clostridiales	D_4__Lachnospiraceae	D_5__Lachnospiraceae NC2004 group
0.003139951 0.004256151 D_0__Bacteria	D_1__Firmicutes	D_2__Clostridia	D_3__Clostridiales	D_4__Lachnospiraceae	D_5__Lachnospiraceae ND3007 group
3.707757e-04 6.814798e-05 D_0__Bacteria	D_1__Firmicutes	D_2__Clostridia	D_3__Clostridiales	D_4__Lachnospiraceae	D_5__Lachnospiraceae NK3A20 group
0.0002357202 0.0005114540 D_0__Bacteria	D_1__Firmicutes	D_2__Clostridia	D_3__Clostridiales	D_4__Lachnospiraceae	D_5__Lachnospiraceae NK4A136 group
5.122795e-05 1.239054e-05 D_0__Bacteria	D_1__Firmicutes	D_2__Clostridia	D_3__Clostridiales	D_4__Lachnospiraceae	D_5__Lachnospiraceae NK4B4 group
0.0003847470 0.0008102037 D_0__Bacteria	D_1__Firmicutes	D_2__Clostridia	D_3__Clostridiales	D_4__Lachnospiraceae	D_5__Lachnospiraceae UCG-001
0.0006584403 0.0007241583 D_0__Bacteria	D_1__Firmicutes	D_2__Clostridia	D_3__Clostridiales	D_4__Lachnospiraceae	D_5__Lachnospiraceae UCG-003
0.001741034 0.002769974 D_0__Bacteria	D_1__Firmicutes	D_2__Clostridia	D_3__Clostridiales	D_4__Lachnospiraceae	D_5__Lachnospiraceae UCG-004
0.000000e+00 8.260361e-06 D_0__Bacteria	D_1__Firmicutes	D_2__Clostridia	D_3__Clostridiales	D_4__Lachnospiraceae	D_5__Lachnospiraceae UCG-007
0.000000e+00 6.883634e-06 D_0__Bacteria	D_1__Firmicutes	D_2__Clostridia	D_3__Clostridiales	D_4__Lachnospiraceae	D_5__Lachnospiraceae UCG-008
0.001282490 0.001100005 D_0__Bacteria	D_1__Firmicutes	D_2__Clostridia	D_3__Clostridiales	D_4__Lachnospiraceae	D_5__Lachnospiraceae UCG-010
4.800381e-05 1.135800e-04 D_0__Bacteria	D_1__Firmicutes	D_2__Clostridia	D_3__Clostridiales	D_4__Lachnospiraceae	D_5__Marvinbryantia
2.507662e-05 3.717162e-05 D_0__Bacteria	D_1__Firmicutes	D_2__Clostridia	D_3__Clostridiales	D_4__Lachnospiraceae	D_5__Moryella
2.600804e-04 5.919925e-05 D_0__Bacteria	D_1__Firmicutes	D_2__Clostridia	D_3__Clostridiales	D_4__Lachnospiraceae	D_5__Oribacterium
5.015324e-06 0.000000e+00 D_0__Bacteria	D_1__Firmicutes	D_2__Clostridia	D_3__Clostridiales	D_4__Lachnospiraceae	D_5__Pseudobutyrivibrio
0.01540672 0.02354891 D_0__Bacteria	D_1__Firmicutes	D_2__Clostridia	D_3__Clostridiales	D_4__Lachnospiraceae	D_5__Roseburia
0.00000e+00 2.06509e-06 D_0__Bacteria	D_1__Firmicutes	D_2__Clostridia	D_3__Clostridiales	D_4__Lachnospiraceae	D_5__Stomatobaculum
7.164748e-06 0.000000e+00 D_0__Bacteria	D_1__Firmicutes	D_2__Clostridia	D_3__Clostridiales	D_4__Lachnospiraceae	D_5__Tyzzerella
4.263025e-05 6.608289e-05 D_0__Bacteria	D_1__Firmicutes	D_2__Clostridia	D_3__Clostridiales	D_4__Lachnospiraceae	D_5__Tyzzerella 3
7.021453e-05 7.337954e-04 D_0__Bacteria	D_1__Firmicutes	D_2__Clostridia	D_3__Clostridiales	D_4__Lachnospiraceae	D_5__Tyzzerella 4
0.0001081877 0.0002581363 D_0__Bacteria	D_1__Firmicutes	D_2__Clostridia	D_3__Clostridiales	D_4__Lachnospiraceae	D_5__[Bacteroides] pectinophilus group
0.009522667 0.012204000 D_0__Bacteria	D_1__Firmicutes	D_2__Clostridia	D_3__Clostridiales	D_4__Lachnospiraceae	D_5__[Eubacterium] eligens group
0.001238427 0.001866842 D_0__Bacteria	D_1__Firmicutes	D_2__Clostridia	D_3__Clostridiales	D_4__Lachnospiraceae	D_5__[Eubacterium] hallii group
0.006816899 0.007555477 D_0__Bacteria	D_1__Firmicutes	D_2__Clostridia	D_3__Clostridiales	D_4__Lachnospiraceae	D_5__[Eubacterium] ruminantium group
0.001468057 0.005646645 D_0__Bacteria	D_1__Firmicutes	D_2__Clostridia	D_3__Clostridiales	D_4__Lachnospiraceae	D_5__[Eubacterium] ventriosum group
0.0003292202 0.0001507516 D_0__Bacteria	D_1__Firmicutes	D_2__Clostridia	D_3__Clostridiales	D_4__Lachnospiraceae	D_5__[Eubacterium] xylanophilum group
0.0005896588 0.0007282885 D_0__Bacteria	D_1__Firmicutes	D_2__Clostridia	D_3__Clostridiales	D_4__Lachnospiraceae	D_5__[Ruminococcus] gauvreauii group
9.063406e-05 1.079354e-03 D_0__Bacteria	D_1__Firmicutes	D_2__Clostridia	D_3__Clostridiales	D_4__Lachnospiraceae	D_5__[Ruminococcus] gnavus group
0.009407314 0.013098870 D_0__Bacteria	D_1__Firmicutes	D_2__Clostridia	D_3__Clostridiales	D_4__Lachnospiraceae	D_5__[Ruminococcus] torques group
0.0004456473 0.0004639569 D_0__Bacteria	D_1__Firmicutes	D_2__Clostridia	D_3__Clostridiales	D_4__Lachnospiraceae	D_5__uncultured
0.04829398 0.05095060 D_0__Bacteria	D_1__Firmicutes	D_2__Clostridia	D_3__Clostridiales	D_4__Lachnospiraceae	Other
0.0002088524 0.0001528167 D_0__Bacteria	D_1__Firmicutes	D_2__Clostridia	D_3__Clostridiales	D_4__Peptococcaceae	D_5__Peptococcus
4.513791e-05 1.376727e-05 D_0__Bacteria	D_1__Firmicutes	D_2__Clostridia	D_3__Clostridiales	D_4__Peptococcaceae	D_5__uncultured
0.002315288 0.001597003 D_0__Bacteria	D_1__Firmicutes	D_2__Clostridia	D_3__Clostridiales	D_4__Peptostreptococcaceae	D_5__Intestinibacter
3.940611e-06 0.000000e+00 D_0__Bacteria	D_1__Firmicutes	D_2__Clostridia	D_3__Clostridiales	D_4__Peptostreptococcaceae	D_5__Paeniclostridium
1.647892e-05 1.858581e-05 D_0__Bacteria	D_1__Firmicutes	D_2__Clostridia	D_3__Clostridiales	D_4__Peptostreptococcaceae	D_5__Paraclostridium
1.038888e-05 0.000000e+00 D_0__Bacteria	D_1__Firmicutes	D_2__Clostridia	D_3__Clostridiales	D_4__Peptostreptococcaceae	D_5__Peptostreptococcus
0.001318314 0.001582548 D_0__Bacteria	D_1__Firmicutes	D_2__Clostridia	D_3__Clostridiales	D_4__Peptostreptococcaceae	D_5__Romboutsia
0.0007465667 0.0005796020 D_0__Bacteria	D_1__Firmicutes	D_2__Clostridia	D_3__Clostridiales	D_4__Peptostreptococcaceae	D_5__Terrisporobacter
0.0004674998 0.0002918661 D_0__Bacteria	D_1__Firmicutes	D_2__Clostridia	D_3__Clostridiales	D_4__Ruminococcaceae	D_5__Butyricicoccus
0.0012986110 0.0002622665 D_0__Bacteria	D_1__Firmicutes	D_2__Clostridia	D_3__Clostridiales	D_4__Ruminococcaceae	D_5__CAG-352
0.0001612068 0.0001720909 D_0__Bacteria	D_1__Firmicutes	D_2__Clostridia	D_3__Clostridiales	D_4__Ruminococcaceae	D_5__Candidatus Soleaferrea
1.268160e-04 4.130181e-05 D_0__Bacteria	D_1__Firmicutes	D_2__Clostridia	D_3__Clostridiales	D_4__Ruminococcaceae	D_5__Caproiciproducens
0.02885459 0.02882315 D_0__Bacteria	D_1__Firmicutes	D_2__Clostridia	D_3__Clostridiales	D_4__Ruminococcaceae	D_5__Faecalibacterium
1.791187e-06 0.000000e+00 D_0__Bacteria	D_1__Firmicutes	D_2__Clostridia	D_3__Clostridiales	D_4__Ruminococcaceae	D_5__Fastidiosipila
0.0001425785 0.0003916788 D_0__Bacteria	D_1__Firmicutes	D_2__Clostridia	D_3__Clostridiales	D_4__Ruminococcaceae	D_5__Flavonifractor
0.0005079806 0.0004295388 D_0__Bacteria	D_1__Firmicutes	D_2__Clostridia	D_3__Clostridiales	D_4__Ruminococcaceae	D_5__Fournierella
0.0005180113 0.0002505643 D_0__Bacteria	D_1__Firmicutes	D_2__Clostridia	D_3__Clostridiales	D_4__Ruminococcaceae	D_5__GCA-900066225
7.164748e-06 0.000000e+00 D_0__Bacteria	D_1__Firmicutes	D_2__Clostridia	D_3__Clostridiales	D_4__Ruminococcaceae	D_5__Hydrogenoanaerobacterium
3.940611e-06 4.818544e-06 D_0__Bacteria	D_1__Firmicutes	D_2__Clostridia	D_3__Clostridiales	D_4__Ruminococcaceae	D_5__Intestinimonas
7.630457e-05 1.294123e-04 D_0__Bacteria	D_1__Firmicutes	D_2__Clostridia	D_3__Clostridiales	D_4__Ruminococcaceae	D_5__Negativibacillus
0.0004567527 0.0006594522 D_0__Bacteria	D_1__Firmicutes	D_2__Clostridia	D_3__Clostridiales	D_4__Ruminococcaceae	D_5__Oscillibacter
1.43295e-06 0.00000e+00 D_0__Bacteria	D_1__Firmicutes	D_2__Clostridia	D_3__Clostridiales	D_4__Ruminococcaceae	D_5__Oscillospira
0.000000e+00 5.506907e-06 D_0__Bacteria	D_1__Firmicutes	D_2__Clostridia	D_3__Clostridiales	D_4__Ruminococcaceae	D_5__Phocea
9.672410e-06 6.883634e-06 D_0__Bacteria	D_1__Firmicutes	D_2__Clostridia	D_3__Clostridiales	D_4__Ruminococcaceae	D_5__Pygmaiobacter
0.0001042471 0.0001025662 D_0__Bacteria	D_1__Firmicutes	D_2__Clostridia	D_3__Clostridiales	D_4__Ruminococcaceae	D_5__Ruminiclostridium 5
0.007555585 0.002992316 D_0__Bacteria	D_1__Firmicutes	D_2__Clostridia	D_3__Clostridiales	D_4__Ruminococcaceae	D_5__Ruminiclostridium 6
0.001634637 0.001908832 D_0__Bacteria	D_1__Firmicutes	D_2__Clostridia	D_3__Clostridiales	D_4__Ruminococcaceae	D_5__Ruminiclostridium 9
0.003680889 0.002965470 D_0__Bacteria	D_1__Firmicutes	D_2__Clostridia	D_3__Clostridiales	D_4__Ruminococcaceae	D_5__Ruminococcaceae NK4A214 group
0.03042224 0.03198962 D_0__Bacteria	D_1__Firmicutes	D_2__Clostridia	D_3__Clostridiales	D_4__Ruminococcaceae	D_5__Ruminococcaceae UCG-002
0.003828841 0.003767413 D_0__Bacteria	D_1__Firmicutes	D_2__Clostridia	D_3__Clostridiales	D_4__Ruminococcaceae	D_5__Ruminococcaceae UCG-003
0.008637104 0.007066739 D_0__Bacteria	D_1__Firmicutes	D_2__Clostridia	D_3__Clostridiales	D_4__Ruminococcaceae	D_5__Ruminococcaceae UCG-005
0.0004624845 0.0030329290 D_0__Bacteria	D_1__Firmicutes	D_2__Clostridia	D_3__Clostridiales	D_4__Ruminococcaceae	D_5__Ruminococcaceae UCG-008
9.242525e-05 7.434325e-05 D_0__Bacteria	D_1__Firmicutes	D_2__Clostridia	D_3__Clostridiales	D_4__Ruminococcaceae	D_5__Ruminococcaceae UCG-009
0.01485933 0.00906437 D_0__Bacteria	D_1__Firmicutes	D_2__Clostridia	D_3__Clostridiales	D_4__Ruminococcaceae	D_5__Ruminococcaceae UCG-010
0.004220395 0.003281428 D_0__Bacteria	D_1__Firmicutes	D_2__Clostridia	D_3__Clostridiales	D_4__Ruminococcaceae	D_5__Ruminococcaceae UCG-013
0.01833996 0.00851299 D_0__Bacteria	D_1__Firmicutes	D_2__Clostridia	D_3__Clostridiales	D_4__Ruminococcaceae	D_5__Ruminococcaceae UCG-014
0.01677196 0.01322621 D_0__Bacteria	D_1__Firmicutes	D_2__Clostridia	D_3__Clostridiales	D_4__Ruminococcaceae	D_5__Ruminococcus 1
0.006058153 0.005204027 D_0__Bacteria	D_1__Firmicutes	D_2__Clostridia	D_3__Clostridiales	D_4__Ruminococcaceae	D_5__Ruminococcus 2
0.002940771 0.002926921 D_0__Bacteria	D_1__Firmicutes	D_2__Clostridia	D_3__Clostridiales	D_4__Ruminococcaceae	D_5__Subdoligranulum
1.898658e-05 1.927418e-05 D_0__Bacteria	D_1__Firmicutes	D_2__Clostridia	D_3__Clostridiales	D_4__Ruminococcaceae	D_5__UBA1819
0.01384408 0.01219023 D_0__Bacteria	D_1__Firmicutes	D_2__Clostridia	D_3__Clostridiales	D_4__Ruminococcaceae	D_5__[Eubacterium] coprostanoligenes group
0.003704533 0.003521667 D_0__Bacteria	D_1__Firmicutes	D_2__Clostridia	D_3__Clostridiales	D_4__Ruminococcaceae	D_5__uncultured
0.004549615 0.002235804 D_0__Bacteria	D_1__Firmicutes	D_2__Clostridia	D_3__Clostridiales	D_4__Ruminococcaceae	Other
0.0057425460 0.0006890518 D_0__Bacteria	D_1__Firmicutes	D_2__Clostridia	D_3__Clostridiales	Other	Other
4.757393e-04 2.133927e-05 D_0__Bacteria	D_1__Firmicutes	D_2__Erysipelotrichia	D_3__Erysipelotrichales	D_4__Erysipelotrichaceae	D_5__Asteroleplasma
0.008239460 0.006562169 D_0__Bacteria	D_1__Firmicutes	D_2__Erysipelotrichia	D_3__Erysipelotrichales	D_4__Erysipelotrichaceae	D_5__Catenibacterium
7.917047e-05 1.652072e-05 D_0__Bacteria	D_1__Firmicutes	D_2__Erysipelotrichia	D_3__Erysipelotrichales	D_4__Erysipelotrichaceae	D_5__Coprobacillus
2.256896e-05 7.571998e-06 D_0__Bacteria	D_1__Firmicutes	D_2__Erysipelotrichia	D_3__Erysipelotrichales	D_4__Erysipelotrichaceae	D_5__Dielma
0.0007551644 0.0013457500 D_0__Bacteria	D_1__Firmicutes	D_2__Erysipelotrichia	D_3__Erysipelotrichales	D_4__Erysipelotrichaceae	D_5__Erysipelatoclostridium
0.008712334 0.017233180 D_0__Bacteria	D_1__Firmicutes	D_2__Erysipelotrichia	D_3__Erysipelotrichales	D_4__Erysipelotrichaceae	D_5__Erysipelotrichaceae UCG-003
0.002288421 0.001493060 D_0__Bacteria	D_1__Firmicutes	D_2__Erysipelotrichia	D_3__Erysipelotrichales	D_4__Erysipelotrichaceae	D_5__Erysipelotrichaceae UCG-004
6.484097e-05 3.510653e-05 D_0__Bacteria	D_1__Firmicutes	D_2__Erysipelotrichia	D_3__Erysipelotrichales	D_4__Erysipelotrichaceae	D_5__Erysipelotrichaceae UCG-006
0.000000e+00 8.260361e-06 D_0__Bacteria	D_1__Firmicutes	D_2__Erysipelotrichia	D_3__Erysipelotrichales	D_4__Erysipelotrichaceae	D_5__Faecalitalea
9.994823e-05 7.365489e-05 D_0__Bacteria	D_1__Firmicutes	D_2__Erysipelotrichia	D_3__Erysipelotrichales	D_4__Erysipelotrichaceae	D_5__Firmicutes bacterium CAG:345
0.007677744 0.013171150 D_0__Bacteria	D_1__Firmicutes	D_2__Erysipelotrichia	D_3__Erysipelotrichales	D_4__Erysipelotrichaceae	D_5__Holdemanella
8.955935e-06 1.514400e-05 D_0__Bacteria	D_1__Firmicutes	D_2__Erysipelotrichia	D_3__Erysipelotrichales	D_4__Erysipelotrichaceae	D_5__Holdemania
0.000000e+00 3.441817e-06 D_0__Bacteria	D_1__Firmicutes	D_2__Erysipelotrichia	D_3__Erysipelotrichales	D_4__Erysipelotrichaceae	D_5__Merdibacter
0.0009815705 0.0004068228 D_0__Bacteria	D_1__Firmicutes	D_2__Erysipelotrichia	D_3__Erysipelotrichales	D_4__Erysipelotrichaceae	D_5__Solobacterium
0.0002210325 0.0004295388 D_0__Bacteria	D_1__Firmicutes	D_2__Erysipelotrichia	D_3__Erysipelotrichales	D_4__Erysipelotrichaceae	D_5__Turicibacter
4.621262e-05 7.847343e-05 D_0__Bacteria	D_1__Firmicutes	D_2__Erysipelotrichia	D_3__Erysipelotrichales	D_4__Erysipelotrichaceae	D_5__[Clostridium] innocuum group
0.0006319308 0.0002044439 D_0__Bacteria	D_1__Firmicutes	D_2__Erysipelotrichia	D_3__Erysipelotrichales	D_4__Erysipelotrichaceae	D_5__uncultured
4.012259e-05 5.314166e-04 D_0__Bacteria	D_1__Firmicutes	D_2__Negativicutes	D_3__Selenomonadales	D_4__Acidaminococcaceae	D_5__Acidaminococcus
0.004580065 0.004472986 D_0__Bacteria	D_1__Firmicutes	D_2__Negativicutes	D_3__Selenomonadales	D_4__Acidaminococcaceae	D_5__Phascolarctobacterium
0.00000e+00 2.06509e-05 D_0__Bacteria	D_1__Firmicutes	D_2__Negativicutes	D_3__Selenomonadales	D_4__Acidaminococcaceae	Other
6.161683e-05 1.934301e-04 D_0__Bacteria	D_1__Firmicutes	D_2__Negativicutes	D_3__Selenomonadales	D_4__Veillonellaceae	D_5__Allisonella
0.000000e+00 8.260361e-06 D_0__Bacteria	D_1__Firmicutes	D_2__Negativicutes	D_3__Selenomonadales	D_4__Veillonellaceae	D_5__Anaeroglobus
0.002260120 0.002866345 D_0__Bacteria	D_1__Firmicutes	D_2__Negativicutes	D_3__Selenomonadales	D_4__Veillonellaceae	D_5__Anaerovibrio
0.007433426 0.007172747 D_0__Bacteria	D_1__Firmicutes	D_2__Negativicutes	D_3__Selenomonadales	D_4__Veillonellaceae	D_5__Dialister
4.263025e-05 1.473098e-03 D_0__Bacteria	D_1__Firmicutes	D_2__Negativicutes	D_3__Selenomonadales	D_4__Veillonellaceae	D_5__Megamonas
0.0007798828 0.0027403750 D_0__Bacteria	D_1__Firmicutes	D_2__Negativicutes	D_3__Selenomonadales	D_4__Veillonellaceae	D_5__Megasphaera
0.0002719022 0.0003889253 D_0__Bacteria	D_1__Firmicutes	D_2__Negativicutes	D_3__Selenomonadales	D_4__Veillonellaceae	D_5__Mitsuokella
1.647892e-05 0.000000e+00 D_0__Bacteria	D_1__Firmicutes	D_2__Negativicutes	D_3__Selenomonadales	D_4__Veillonellaceae	D_5__Selenomonas
1.074712e-06 0.000000e+00 D_0__Bacteria	D_1__Firmicutes	D_2__Negativicutes	D_3__Selenomonadales	D_4__Veillonellaceae	D_5__Selenomonas 3
0.0005244596 0.0009403044 D_0__Bacteria	D_1__Firmicutes	D_2__Negativicutes	D_3__Selenomonadales	D_4__Veillonellaceae	D_5__Veillonella
5.373561e-05 0.000000e+00 D_0__Bacteria	D_1__Firmicutes	D_2__Negativicutes	D_3__Selenomonadales	D_4__Veillonellaceae	Other
0.0001637145 0.0000000000 D_0__Bacteria	D_1__Firmicutes	Other	Other	Other	Other
1.218007e-05 5.506907e-05 D_0__Bacteria	D_1__Fusobacteria	D_2__Fusobacteriia	D_3__Fusobacteriales	D_4__Fusobacteriaceae	D_5__Cetobacterium
0.001062174 0.018664290 D_0__Bacteria	D_1__Fusobacteria	D_2__Fusobacteriia	D_3__Fusobacteriales	D_4__Fusobacteriaceae	D_5__Fusobacterium
4.657086e-06 0.000000e+00 D_0__Bacteria	D_1__Fusobacteria	D_2__Fusobacteriia	D_3__Fusobacteriales	D_4__Leptotrichiaceae	D_5__Sneathia
2.009712e-04 5.988762e-05 D_0__Bacteria	D_1__Kiritimatiellaeota	D_2__Kiritimatiellae	D_3__WCHB1-41	Other	Other
0.0009894517 0.0005582627 D_0__Bacteria	D_1__Lentisphaerae	D_2__Lentisphaeria	D_3__Victivallales	D_4__Victivallaceae	D_5__Victivallis
0.0001920152 0.0015295440 D_0__Bacteria	D_1__Lentisphaerae	D_2__Lentisphaeria	D_3__Victivallales	D_4__Victivallaceae	D_5__uncultured bacterium
2.507662e-06 4.130181e-06 D_0__Bacteria	D_1__Lentisphaerae	D_2__Lentisphaeria	D_3__Victivallales	D_4__Victivallaceae	D_5__uncultured organism
2.149424e-06 0.000000e+00 D_0__Bacteria	D_1__Lentisphaerae	D_2__Lentisphaeria	D_3__Victivallales	D_4__Victivallaceae	D_5__uncultured rumen bacterium
0.0001490268 0.0001466214 D_0__Bacteria	D_1__Lentisphaerae	D_2__Lentisphaeria	D_3__Victivallales	D_4__Victivallaceae	Other
0.0002676033 0.0000206509 D_0__Bacteria	D_1__Lentisphaerae	D_2__Lentisphaeria	D_3__Victivallales	D_4__vadinBE97	D_5__Bacteroidales bacterium 55_9
3.224137e-05 1.101381e-05 D_0__Bacteria	D_1__Lentisphaerae	D_2__Lentisphaeria	D_3__Victivallales	D_4__vadinBE97	D_5__uncultured bacterium
0.0005326990 0.0003724046 D_0__Bacteria	D_1__Lentisphaerae	D_2__Lentisphaeria	D_3__Victivallales	D_4__vadinBE97	D_5__uncultured rumen bacterium
0.005330931 0.003721293 D_0__Bacteria	D_1__Lentisphaerae	D_2__Lentisphaeria	D_3__Victivallales	D_4__vadinBE97	Other
0.000000e+00 1.032545e-05 D_0__Bacteria	D_1__Proteobacteria	D_2__Alphaproteobacteria	D_3__Acetobacterales	D_4__Acetobacteraceae	D_5__Acetobacter
0.0003041436 0.0023652170 D_0__Bacteria	D_1__Proteobacteria	D_2__Alphaproteobacteria	D_3__Rhodospirillales	D_4__uncultured	D_5__Azospirillum sp. 47_25
0.0013892450 0.0002071974 D_0__Bacteria	D_1__Proteobacteria	D_2__Alphaproteobacteria	D_3__Rhodospirillales	D_4__uncultured	D_5__gut metagenome
0.004737690 0.001473786 D_0__Bacteria	D_1__Proteobacteria	D_2__Alphaproteobacteria	D_3__Rhodospirillales	D_4__uncultured	D_5__uncultured bacterium
0.0001003065 0.0000000000 D_0__Bacteria	D_1__Proteobacteria	D_2__Alphaproteobacteria	D_3__Rhodospirillales	D_4__uncultured	D_5__unidentified rumen bacterium RF32
0.003241690 0.008537083 D_0__Bacteria	D_1__Proteobacteria	D_2__Alphaproteobacteria	D_3__Rhodospirillales	D_4__uncultured	Other
4.298849e-06 1.376727e-06 D_0__Bacteria	D_1__Proteobacteria	D_2__Alphaproteobacteria	D_3__Rickettsiales	D_4__Mitochondria	D_5__uncultured bacterium
2.865899e-06 4.818544e-06 D_0__Bacteria	D_1__Proteobacteria	D_2__Alphaproteobacteria	D_3__Rickettsiales	D_4__Mitochondria	D_5__uncultured rumen bacterium
1.791187e-06 0.000000e+00 D_0__Bacteria	D_1__Proteobacteria	D_2__Alphaproteobacteria	D_3__Rickettsiales	D_4__Mitochondria	Other
1.003065e-05 7.282885e-04 D_0__Bacteria	D_1__Proteobacteria	D_2__Alphaproteobacteria	D_3__Sphingomonadales	D_4__Sphingomonadaceae	D_5__Zymomonas
1.209409e-03 2.202763e-05 D_0__Bacteria	D_1__Proteobacteria	D_2__Alphaproteobacteria	Other	Other	Other
0.0002973370 0.0004474362 D_0__Bacteria	D_1__Proteobacteria	D_2__Deltaproteobacteria	D_3__Desulfovibrionales	D_4__Desulfovibrionaceae	D_5__Bilophila
0.0009185207 0.0008163990 D_0__Bacteria	D_1__Proteobacteria	D_2__Deltaproteobacteria	D_3__Desulfovibrionales	D_4__Desulfovibrionaceae	D_5__Desulfovibrio
2.758428e-05 3.648326e-05 D_0__Bacteria	D_1__Proteobacteria	D_2__Deltaproteobacteria	D_3__Desulfovibrionales	D_4__Desulfovibrionaceae	D_5__Mailhella
1.540421e-05 1.583236e-05 D_0__Bacteria	D_1__Proteobacteria	D_2__Deltaproteobacteria	D_3__Desulfovibrionales	D_4__Desulfovibrionaceae	D_5__uncultured
0.0001834175 0.0000000000 D_0__Bacteria	D_1__Proteobacteria	D_2__Gammaproteobacteria	D_3__Aeromonadales	D_4__Succinivibrionaceae	D_5__Anaerobiospirillum
0.02010679 0.00149719 D_0__Bacteria	D_1__Proteobacteria	D_2__Gammaproteobacteria	D_3__Aeromonadales	D_4__Succinivibrionaceae	D_5__Ruminobacter
1.612068e-05 7.778507e-05 D_0__Bacteria	D_1__Proteobacteria	D_2__Gammaproteobacteria	D_3__Aeromonadales	D_4__Succinivibrionaceae	D_5__Succinatimonas
0.03344719 0.02785944 D_0__Bacteria	D_1__Proteobacteria	D_2__Gammaproteobacteria	D_3__Aeromonadales	D_4__Succinivibrionaceae	D_5__Succinivibrio
0.0002124348 0.0002560712 D_0__Bacteria	D_1__Proteobacteria	D_2__Gammaproteobacteria	D_3__Betaproteobacteriales	D_4__Burkholderiaceae	D_5__Parasutterella
0.004530987 0.006076872 D_0__Bacteria	D_1__Proteobacteria	D_2__Gammaproteobacteria	D_3__Betaproteobacteriales	D_4__Burkholderiaceae	D_5__Sutterella
9.779881e-05 6.883634e-05 D_0__Bacteria	D_1__Proteobacteria	D_2__Gammaproteobacteria	D_3__Betaproteobacteriales	D_4__Burkholderiaceae	Other
1.43295e-06 0.00000e+00 D_0__Bacteria	D_1__Proteobacteria	D_2__Gammaproteobacteria	D_3__Betaproteobacteriales	D_4__Neisseriaceae	D_5__Neisseria
5.695975e-05 0.000000e+00 D_0__Bacteria	D_1__Proteobacteria	D_2__Gammaproteobacteria	D_3__Betaproteobacteriales	Other	Other
0.001311865 0.003618038 D_0__Bacteria	D_1__Proteobacteria	D_2__Gammaproteobacteria	D_3__Enterobacteriales	D_4__Enterobacteriaceae	D_5__Escherichia-Shigella
0.0005498944 0.0008659612 D_0__Bacteria	D_1__Proteobacteria	D_2__Gammaproteobacteria	D_3__Enterobacteriales	D_4__Enterobacteriaceae	Other
8.23946e-06 0.00000e+00 D_0__Bacteria	D_1__Proteobacteria	D_2__Gammaproteobacteria	D_3__Pasteurellales	D_4__Pasteurellaceae	D_5__Aggregatibacter
0.0004861282 0.0013781040 D_0__Bacteria	D_1__Proteobacteria	D_2__Gammaproteobacteria	D_3__Pasteurellales	D_4__Pasteurellaceae	D_5__Haemophilus
1.432950e-05 8.948724e-06 D_0__Bacteria	D_1__Proteobacteria	D_2__Gammaproteobacteria	D_3__Pasteurellales	D_4__Pasteurellaceae	Other
0.000000e+00 8.260361e-06 D_0__Bacteria	D_1__Proteobacteria	D_2__Gammaproteobacteria	D_3__Pseudomonadales	D_4__Moraxellaceae	D_5__Acinetobacter
7.164748e-07 0.000000e+00 D_0__Bacteria	D_1__Proteobacteria	D_2__Gammaproteobacteria	D_3__Pseudomonadales	D_4__Moraxellaceae	D_5__Enhydrobacter
1.074712e-06 0.000000e+00 D_0__Bacteria	D_1__Proteobacteria	D_2__Gammaproteobacteria	D_3__Pseudomonadales	D_4__Pseudomonadaceae	D_5__Pseudomonas
7.164748e-07 1.376727e-06 D_0__Bacteria	D_1__Proteobacteria	D_2__Gammaproteobacteria	D_3__Xanthomonadales	D_4__Xanthomonadaceae	D_5__Stenotrophomonas
2.185248e-05 0.000000e+00 D_0__Bacteria	D_1__Proteobacteria	Other	Other	Other	Other
0.0077185830 0.0003056334 D_0__Bacteria	D_1__Spirochaetes	D_2__Spirochaetia	D_3__Spirochaetales	D_4__Spirochaetaceae	D_5__Treponema 2
0.000000e+00 1.376727e-05 D_0__Bacteria	D_1__Synergistetes	D_2__Synergistia	D_3__Synergistales	D_4__Synergistaceae	D_5__Pyramidobacter
0.002673884 0.004700145 D_0__Bacteria	D_1__Tenericutes	D_2__Mollicutes	D_3__Anaeroplasmatales	D_4__Anaeroplasmataceae	D_5__Anaeroplasma
0.003286828 0.002369347 D_0__Bacteria	D_1__Tenericutes	D_2__Mollicutes	D_3__Izimaplasmatales	D_4__gut metagenome	D_5__gut metagenome
3.496397e-04 1.858581e-05 D_0__Bacteria	D_1__Tenericutes	D_2__Mollicutes	D_3__Izimaplasmatales	D_4__uncultured bacterium	D_5__uncultured bacterium
0.000000e+00 6.745962e-05 D_0__Bacteria	D_1__Tenericutes	D_2__Mollicutes	D_3__Izimaplasmatales	D_4__uncultured organism	D_5__uncultured organism
0.001017036 0.000907263 D_0__Bacteria	D_1__Tenericutes	D_2__Mollicutes	D_3__Mollicutes RF39	D_4__gut metagenome	D_5__gut metagenome
0.0008354096 0.0002973730 D_0__Bacteria	D_1__Tenericutes	D_2__Mollicutes	D_3__Mollicutes RF39	D_4__metagenome	D_5__metagenome
3.166819e-04 3.097635e-05 D_0__Bacteria	D_1__Tenericutes	D_2__Mollicutes	D_3__Mollicutes RF39	D_4__uncultured Erysipelotrichaceae bacterium	D_5__uncultured Erysipelotrichaceae bacterium
0.0005914499 0.0001101381 D_0__Bacteria	D_1__Tenericutes	D_2__Mollicutes	D_3__Mollicutes RF39	D_4__uncultured Lachnospiraceae bacterium	D_5__uncultured Lachnospiraceae bacterium
8.776816e-05 6.608289e-05 D_0__Bacteria	D_1__Tenericutes	D_2__Mollicutes	D_3__Mollicutes RF39	D_4__uncultured Mollicutes bacterium	D_5__uncultured Mollicutes bacterium
0.003647931 0.002224791 D_0__Bacteria	D_1__Tenericutes	D_2__Mollicutes	D_3__Mollicutes RF39	D_4__uncultured bacterium	D_5__uncultured bacterium
0.0001153524 0.0002657083 D_0__Bacteria	D_1__Tenericutes	D_2__Mollicutes	D_3__Mollicutes RF39	D_4__uncultured bacterium adhufec202	D_5__uncultured bacterium adhufec202
0.0007938541 0.0005121424 D_0__Bacteria	D_1__Tenericutes	D_2__Mollicutes	D_3__Mollicutes RF39	D_4__uncultured organism	D_5__uncultured organism
1.308641e-03 5.093889e-05 D_0__Bacteria	D_1__Tenericutes	D_2__Mollicutes	D_3__Mollicutes RF39	D_4__uncultured prokaryote	D_5__uncultured prokaryote
9.278349e-05 2.065090e-05 D_0__Bacteria	D_1__Tenericutes	D_2__Mollicutes	D_3__Mollicutes RF39	D_4__unidentified	D_5__unidentified
0.0007920629 0.0002065090 D_0__Bacteria	D_1__Tenericutes	D_2__Mollicutes	D_3__Mollicutes RF39	D_4__unidentified rumen bacterium RF39	D_5__unidentified rumen bacterium RF39
0.012862510 0.006497462 D_0__Bacteria	D_1__Tenericutes	D_2__Mollicutes	D_3__Mollicutes RF39	Other	Other
0.0004144807 0.0000000000 D_0__Bacteria	D_1__Tenericutes	D_2__Mollicutes	D_3__Mycoplasmatales	D_4__Mycoplasmataceae	D_5__Candidatus Lumbricincola
0.0008332602 0.0002147694 D_0__Bacteria	D_1__Verrucomicrobia	D_2__Verrucomicrobiae	D_3__Opitutales	D_4__Puniceicoccaceae	D_5__uncultured
1.544003e-04 2.202763e-05 D_0__Bacteria	D_1__Verrucomicrobia	D_2__Verrucomicrobiae	D_3__Opitutales	D_4__Puniceicoccaceae	Other
0.0015966640 0.0008267245 D_0__Bacteria	D_1__Verrucomicrobia	D_2__Verrucomicrobiae	D_3__Verrucomicrobiales	D_4__Akkermansiaceae	D_5__Akkermansia
4.836205e-05 0.000000e+00 D_0__Bacteria	Other	Other	Other	Other	Other
5.373561e-06 0.000000e+00 D_0__Eukaryota	Other	Other	Other	Other	Other
5.015324e-06 2.065090e-05 Unassigned	Other	Other	Other	Other	Other
