# Supplementary material for: Changes in the Human Gut Microbiota Associated With Colonization by Blastocystis sp. and Entamoeba spp. in Non-Industrialized Populations
Source: Front Cell Infect Microbiol. 2021 Mar 18;11:533528. doi: 10.3389/fcimb.2021.533528 (PMC8013780; doi:10.3389/fcimb.2021.533528)
Supplement: Supplementary file 7 [file Table_6.xlsx]

## Sheet: Feuille 1
Dataset	variable	w	results	taxonomy	Confidence on taxonomic classification
114 Samples - ALL groups	colonization_group	2661	less prevalent in Ent-/Blasto-	D_0__Bacteria;D_1__Firmicutes;D_2__Clostridia;D_3__Clostridiales;D_4__Ruminococcaceae;D_5__Ruminococcaceae UCG-002	0.9995331217954612
114 Samples - ALL groups	colonization_group	2588	less prevalent in Ent-/Blasto-	D_0__Bacteria;D_1__Firmicutes;D_2__Clostridia;D_3__Clostridiales;D_4__Ruminococcaceae;D_5__Ruminococcaceae UCG-002;D_6__uncultured rumen bacterium	0.9392847891972964
114 Samples - ALL groups	Entamoeba_colonization	1725	more prevalent in Ent-	D_0__Bacteria;D_1__Bacteroidetes;D_2__Bacteroidia;D_3__Bacteroidales;D_4__Bacteroidaceae;D_5__Bacteroides	0.9999998700359454
114 Samples - ALL groups	Blastocystis_colonization	2670	more prevalent in Blasto+	D_0__Bacteria;D_1__Firmicutes;D_2__Clostridia;D_3__Clostridiales;D_4__Ruminococcaceae;D_5__Ruminococcaceae UCG-002	0.9995331217954612
114 Samples - ALL groups	Blastocystis_colonization	2647	more prevalent in Blasto+	D_0__Bacteria;D_1__Firmicutes;D_2__Clostridia;D_3__Clostridiales;D_4__Ruminococcaceae;D_5__Ruminococcaceae UCG-002;D_6__uncultured rumen bacterium	0.9392847891972964
114 Samples - ALL groups	Blastocystis_colonization	2420	more prevalent in Blasto+	D_0__Bacteria;D_1__Firmicutes;D_2__Clostridia;D_3__Clostridiales;D_4__Ruminococcaceae;D_5__Ruminococcaceae UCG-005;D_6__uncultured organism	0.9394670078560224
43 Samples - Entamoeba Free	Blastocystis_colonization	1483	more prevalent in Blasto+	D_0__Bacteria;D_1__Firmicutes;D_2__Clostridia;D_3__Clostridiales;D_4__Ruminococcaceae;D_5__Ruminococcaceae UCG-002	0.9995331217954612
43 Samples - Entamoeba Free	Blastocystis_colonization	1411	more prevalent in Blasto+	D_0__Bacteria;D_1__Firmicutes;D_2__Clostridia;D_3__Clostridiales;D_4__Ruminococcaceae;D_5__Ruminococcaceae UCG-002;D_6__uncultured rumen bacterium	0.9392847891972964
